# Supplementary material for: A Scoping Review of Artificial Intelligence in Ocular Oncology
Source: Cancers (Basel). 2026 May 23;18(11):1698. doi: 10.3390/cancers18111698 (PMC13255892; doi:10.3390/cancers18111698)
Supplement: Supplementary file 1 [file cancers-18-01698-s001.zip]

Archive with 3 entries (3 files):
- cancers-4263961 Table S1.xlsx
- cancers-4263961 Table S2.xlsx
- cancers-4263961-File S1-PRISMA-Checklist.pdf
