# Supplementary material for: A Scoping Review of Artificial Intelligence in Ocular Oncology
Source: Cancers (Basel). 2026 May 23;18(11):1698. doi: 10.3390/cancers18111698 (PMC13255892; doi:10.3390/cancers18111698)
Supplement: Supplementary file 1 [file cancers-18-01698-s001.zip › cancers-4263961 Table S1.xlsx]

## Sheet: Sheet1
Citation	Year of publication	Domain	Tumor	Purpose of study	Geographic location
Suri H, Lentz PC, Leske DA, Mousavi M, D'Souza HS, Qureshi MB, Iezzi R, Varatharajah Y, Dalvin LA. Development of a deep learning model to classify choroidal melanoma risk factors based on color fundus photographs. AJO Int. 2025 Dec 11;2(4):100167. doi: 10.1016/j.ajoint.2025.100167. Epub 2025 Sep 8. PMID: 41567739; PMCID: PMC12818915.	2025	Intraocular tumors	Uveal melanoma	Screening/ diagnosis/ classification	USA
Das D, Chawla B, Lomi N, Grover S, Narayan A. AI in the Shadows: Unveiling the Strengths and Blind Spots of Medios AI Retinal Screening in Cancer Care. Cureus. 2025 Dec 11;17(12):e99002. doi: 10.7759/cureus.99002. PMID: 41531643; PMCID: PMC12791174.	2025	Ocular oncology, all inclusive	General Ocular Oncology	Screening/ diagnosis/ classification	India
Serbest Ceylanoglu K, Zhenyang Z, Ayres B, Li Y, Demirci H. Utilizing artificial intelligence for the diagnosis of ocular surface squamous neoplasia with ultrasound biomicroscopy images. Graefes Arch Clin Exp Ophthalmol. 2026 Jan 10. doi: 10.1007/s00417-025-07034-x. Epub ahead of print. PMID: 41518381.	2026	Ocular surface tumors	OSSN	Screening/ diagnosis/ classification	USA
Das D, Narayan A, Mishra V, Takia L, Grover S, Bharati A, Mb S. AI Chatbots in Answering Questions Related to Ocular Oncology: A Comparative Study Between DeepSeek v3, ChatGPT-4o, and Gemini 2.0. Cureus. 2025 Aug 22;17(8):e90773. doi: 10.7759/cureus.90773. PMID: 40988843; PMCID: PMC12450613.	2025	Ocular oncology, all inclusive	General Ocular Oncology	Management/ prognostication	India
Vempuluru VS, Patil G, Viriyala R, Dhara KK, Kaliki S. Artificial intelligence and machine learning in ocular oncology, retinoblastoma (ArMOR). Indian J Ophthalmol. 2025 May 1;73(5):741-743. doi: 10.4103/IJO.IJO_1768_24. Epub 2025 Apr 24. PMID: 40272303; PMCID: PMC12121871.	2025	Intraocular tumors	Retinoblastoma	Screening/ diagnosis/ classification	India
Kozma K, Jánki ZR, Bilicki V, Csutak A, Szalai E. Artificial intelligence to enhance the diagnosis of ocular surface squamous neoplasia. Sci Rep. 2025 Mar 20;15(1):9550. doi: 10.1038/s41598-025-94876-4. PMID: 40108432; PMCID: PMC11923146.	2025	Ocular surface tumors	OSSN	Screening/ diagnosis/ classification	Hungary
Giannuzzi F, Carlà MM, Hu L, Cestrone V, Caputo CG, Sammarco MG, Savino G, Rizzo S, Blasi MA, Pagliara MM. Artificial intelligence with ChatGPT 4: a large language model in support of ocular oncology cases. Int Ophthalmol. 2025 Feb 7;45(1):59. doi: 10.1007/s10792-024-03399-w. PMID: 39918656.	2025	Intraocular tumors	Uveal melanoma	Management/ prognostication	Italy
Jackson M, Kalirai H, Hussain RN, Heimann H, Zheng Y, Coupland SE. Differentiating Choroidal Melanomas and Nevi Using a Self-Supervised Deep Learning Model Applied to Clinical Fundoscopy Images. Ophthalmol Sci. 2024 Nov 8;5(2):100647. doi: 10.1016/j.xops.2024.100647. PMID: 39802204; PMCID: PMC11719834.	2024	Intraocular tumors	Uveal melanoma and related	Screening/ diagnosis/ classification	United Kingdom
Wang L, Dai X, Liu Z, Zhao Y, Sun Y, Mao B, Wu S, Zhu T, Huang F, Maimaiti N, Cai X, Li SZ, Sheng J, Guo T, Ye J. AI-driven eyelid tumor classification in ocular oncology using proteomic data. NPJ Precis Oncol. 2024 Dec 23;8(1):289. doi: 10.1038/s41698-024-00767-8. PMID: 39715816; PMCID: PMC11666576.	2024	Eyelid Tumors	Eyelid Tumor	Screening/ diagnosis/ classification	China
Vempuluru VS, Viriyala R, Ayyagari V, Bakal K, Bhamidipati P, Dhara KK, Ferenczy SR, Shields CL, Kaliki S. Artificial Intelligence and Machine Learning in Ocular Oncology, Retinoblastoma (ArMOR): Experience with a Multiracial Cohort. Cancers (Basel). 2024 Oct 17;16(20):3516. doi: 10.3390/cancers16203516. PMID: 39456609; PMCID: PMC11506485.	2024	Intraocular tumors	Retinoblastoma	Screening/ diagnosis/ classification	India
Tailor PD, Kopinski PK, D'Souza HS, Leske DA, Olsen TW, Shields CL, Shields JA, Dalvin LA. Predicting Choroidal Nevus Transformation to Melanoma Using Machine Learning. Ophthalmol Sci. 2024 Jul 20;5(1):100584. doi: 10.1016/j.xops.2024.100584. PMID: 39318711; PMCID: PMC11421339.	2024	Intraocular tumors	Uveal melanoma	Management/ prognostication	USA
Tailor PD, Xu TT, Fortes BH, Iezzi R, Olsen TW, Starr MR, Bakri SJ, Scruggs BA, Barkmeier AJ, Patel SV, Baratz KH, Bernhisel AA, Wagner LH, Tooley AA, Roddy GW, Sit AJ, Wu KY, Bothun ED, Mansukhani SA, Mohney BG, Chen JJ, Brodsky MC, Tajfirouz DA, Chodnicki KD, Smith WM, Dalvin LA. Appropriateness of Ophthalmology Recommendations From an Online Chat-Based Artificial Intelligence Model. Mayo Clin …	2024	Ocular oncology, all inclusive	General Ocular Oncology (as a part of general ophthalmology)	Management/ prognostication	USA
Mihalache A, Huang RS, Popovic MM, Patil NS, Pandya BU, Shor R, Pereira A, Kwok JM, Yan P, Wong DT, Kertes PJ, Muni RH. Accuracy of an Artificial Intelligence Chatbot's Interpretation of Clinical Ophthalmic Images. JAMA Ophthalmol. 2024 Apr 1;142(4):321-326. doi: 10.1001/jamaophthalmol.2024.0017. PMID: 38421670; PMCID: PMC10905373.	2024	Ocular oncology, all inclusive	General Ocular Oncology (as a part of general ophthalmology)	Screening/ diagnosis/ classification	Canada
Sakai D, Maeda T, Ozaki A, Kanda GN, Kurimoto Y, Takahashi M. Performance of ChatGPT in Board Examinations for Specialists in the Japanese Ophthalmology Society. Cureus. 2023 Dec 4;15(12):e49903. doi: 10.7759/cureus.49903. PMID: 38174202; PMCID: PMC10763518.	2023	Ocular oncology, all inclusive	General Ocular Oncology (as a part of general ophthalmology)	Management/ prognostication	Japan
Aldughayfiq B, Ashfaq F, Jhanjhi NZ, Humayun M. Explainable AI for Retinoblastoma Diagnosis: Interpreting Deep Learning Models with LIME and SHAP. Diagnostics (Basel). 2023 Jun 1;13(11):1932. doi: 10.3390/diagnostics13111932. PMID: 37296784; PMCID: PMC10253103.	2023	Intraocular tumors	Retinoblastoma	Screening/ diagnosis/ classification	Saudi Arabia
Kaliki S, Vempuluru VS, Ghose N, Patil G, Viriyala R, Dhara KK. Artificial intelligence and machine learning in ocular oncology: Retinoblastoma. Indian J Ophthalmol. 2023 Feb;71(2):424-430. doi: 10.4103/ijo.IJO_1393_22. PMID: 36727332; PMCID: PMC10228959.	2023	Intraocular tumors	Retinoblastoma	Screening/ diagnosis/ classification	India
Emmert N, Wall G, Nabavi A, Rahdar A, Wilson M, King B, Cernichiaro-Espinosa L, Yousefi S. Automated Assessment of Choroidal Mass Dimensions Using Static and Dynamic Ultrasonographic Imaging. Transl Vis Sci Technol. 2025 Dec 1;14(12):30. doi: 10.1167/tvst.14.12.30. PMID: 41533875; PMCID: PMC12758429.	2025	Intraocular tumors	Uveal melanoma and related	Screening/ diagnosis/ classification	USA
Tahmasebzadeh A, Yazdani E, Naseripour M, Mirshahi R, Ghaderi R, Sadeghi M. Automatic classification of uveal melanoma response patterns following ruthenium-106 plaque brachytherapy using ultrasound images and deep convolutional neural network. Sci Rep. 2025 Dec 29;15(1):44835. doi: 10.1038/s41598-025-28995-3. PMID: 41461779; PMCID: PMC12749780.	2025	Intraocular tumors	Uveal melanoma and related	Management/ prognostication	Iran
Nagarajan A, Megala T, Poongodai A, Udayasankaran P, Govindharaj I, Shobana R. Learning feature dependencies for precise tumor region detection and segmentation in optical coherence tomography images. Int Ophthalmol. 2025 Dec 18;46(1):41. doi: 10.1007/s10792-025-03914-7. PMID: 41410798.	2025	Intraocular tumors	Intraocular, nos	Screening/ diagnosis/ classification	India
Li S, Cao J, Li D, Ren J, Wu J, Li Y, Zhang M, Hu H, Song Y, Cheng J, Guan M, Cao W. A noninvasive machine learning model using a complete blood count for screening of primary vitreoretinal lymphoma. Nat Commun. 2025 Nov 27;16(1):10667. doi: 10.1038/s41467-025-65693-0. PMID: 41309620; PMCID: PMC12660402.	2025	Intraocular tumors	Intraocular, PVRL	Screening/ diagnosis/ classification	China
Khorshid Sokhangouy S, Amin M, Haratizadeh M, Fathi S, Nazari E. Integrated bioinformatics and deep learning (MLP) approach reveals a novel five miRNA prognostic signature in uveal melanoma. Sci Rep. 2025 Nov 22;15(1):44476. doi: 10.1038/s41598-025-28095-2. PMID: 41274898; PMCID: PMC12738898.	2025	Intraocular tumors	Uveal melanoma and related	Management/ prognostication	Iran
Chen H, Gomez C, Correa ZM, Liu A, Milman T, Eiger-Moscovich M, Chévez- Barrios P, Salomao D, Unberath M. An interactive and explainable AI approach to improve human-machine teaming in cancer subtyping from digital cytopathology. Med Image Anal. 2026 Feb;108:103856. doi: 10.1016/j.media.2025.103856. Epub 2025 Oct 31. PMID: 41205246.	2026	Intraocular tumors	Uveal melanoma and related	Management/ prognostication	USA
Huang W, Han X, Zhang G, Liu X. Radiomics-based identification of benign and malignant orbital lesions using contrast-enhanced CT imaging. Medicine (Baltimore). 2025 Nov 7;104(45):e45791. doi: 10.1097/MD.0000000000045791. PMID: 41204542; PMCID: PMC12599769.	2025	Orbital tumors	Orbital tumor	Screening/ diagnosis/ classification	China
Zhang J, Chen J, Zhang R, Luo Y, Shi W, Huang Z, Zhu Y, Ma C, Cui J, Xu S, Gao X, Jia R. Deep learning-based non-invasive differential diagnosis of eyelid basal cell and sebaceous gland carcinomas using photographic images. Int Ophthalmol. 2025 Nov 4;45(1):460. doi: 10.1007/s10792-025-03801-1. PMID: 41186742.	2025	Eyelid Tumors	Eyelid tumor	Screening/ diagnosis/ classification	China
Tahmasebzadeh A, Yazdani E, Mirshahi R, Naseripour M, Sadeghi M. Machine Learning-Based Prediction of Local Recurrence in Uveal Melanoma After Ruthenium-106 Plaque Brachytherapy Using Ultrasound Images and Clinical Data. Clin Oncol (R Coll Radiol). 2025 Dec;48:103960. doi: 10.1016/j.clon.2025.103960. Epub 2025 Oct 14. PMID: 41175783.	2025	Intraocular tumors	Uveal melanoma	Management/ prognostication	Iran
Tasso V, Ganesh S, Iddir S, AlAhmadi R, Heiferman MJ, Yi D. Uveal Pigmented Lesion Classification, Detection, and Segmentation: A Comparative Analysis of Machine Learning Tasks. Transl Vis Sci Technol. 2025 Oct 1;14(10):35. doi: 10.1167/tvst.14.10.35. Erratum in: Transl Vis Sci Technol. 2025 Nov 3;14(11):28. doi: 10.1167/tvst.14.11.28. PMID: 41147946; PMCID: PMC12577739.	2025	Intraocular tumors	Uveal melanoma	Screening/ diagnosis/ classification	USA
Mehta, N.N.; Walker, E.; Flester, E.; Folk, G.; Agnihotri, A.; Nagel, I.D.; Tran, M.; Goldbaum, M.H.; Borooah, S.; Scott, N.L. Assessing the Clinical Utility of Multimodal Large Language Models in the Diagnosis and Management of Pigmented Choroidal Lesions. Transl. Vis. Sci. Technol. 2025, 14, 13, https://doi.org/10.1167/tvst.14.10.13.	2025	Intraocular tumors	Uveal melanoma and related	Screening/ diagnosis/ classification	USA
Rakhshandeh H, Nasiraei A, Riazi-Esfahani H, Masoomian B, Ghassemi F, Arjmand M, Keshel SH, Atyabi F, Dinarvand R. Non-invasive detection of choroidal melanoma via tear-derived protein corona on gold nanoparticles: a machine learning approach. Sci Rep. 2025 Sep 25;15(1):32829. doi: 10.1038/s41598-025-17835-z. PMID: 40998935; PMCID: PMC12464298.	2025	Intraocular tumors	Uveal melanoma	Screening/ diagnosis/ classification	Iran
Sachpekidis C, Machiraju D, Strauss DS, Pan L, Kopp-Schneider A, Edenbrandt L, Dimitrakopoulou-Strauss A, Hassel JC. Artificial intelligence-assisted assessment of metabolic response to tebentafusp in metastatic uveal melanoma: a long axial field-of-view [<sup>18</sup>F]FDG PET/CT study. Eur J Nucl Med Mol Imaging. 2026 Feb;53(3):1570-1580. doi: 10.1007/s00259-025-07504-8. Epub 2025 Sep 6. PMID: …	2026	Intraocular tumors	Uveal melanoma	Management/ prognostication	Germany
Sun J, Zhao X, Chen S, Zhang Y, Ren H, Sun Y, Zhang G. An ultra-wide-field fundus image dataset for intelligent diagnosis of intraocular tumors. Sci Data. 2025 Aug 30;12(1):1521. doi: 10.1038/s41597-025-05864-2. PMID: 40885772; PMCID: PMC12398491.	2025	Intraocular tumors	Intraocular, nos	Screening/ diagnosis/ classification	China
Hu Y, Zhao X, Wu Z, Yang X, Xie L, Liu Y, Yu Z, Zheng L, Ma D, Zhang R, Dong L, Wei W, Zhang Y, Ji X, Zhang G. RB-Care: An Artificial Intelligence System for Automatic Quantitative Assessment and Surveillance of Retinoblastoma. Transl Vis Sci Technol. 2025 Aug 1;14(8):15. doi: 10.1167/tvst.14.8.15. PMID: 40787925; PMCID: PMC12352518.	2025	Intraocular tumors	Retinoblastoma	Management/ prognostication	China
Wan Q, Wei R, Yin H, Tang J, Deng YP, Ma K. Integrating pathomics and deep learning for subtyping uveal melanoma: identifying high-risk immune infiltration profiles. Front Immunol. 2025 Jul 9;16:1585097. doi: 10.3389/fimmu.2025.1585097. PMID: 40703526; PMCID: PMC12283581.	2025	Intraocular tumors	Uveal melanoma	Management/ prognostication	China
Fleury E, Pignol JP, Kiliç E, van Rij C, Naus N, Yavuzyigitoglu S, den Toom W, Zolnay A, Spruijt K, van Vulpen M, Trnková P, Hoogeman M. Stereotactic Radiation Therapy or Protons for Uveal Melanoma Patients? An Artificial Intelligence (AI)-Based Clinical Treatment Decision-Making Tool Predicting Doses To Radiation Therapy Constraints. Int J Radiat Oncol Biol Phys. 2025 Nov 15;123(4):1159-1164. do…	2025	Intraocular tumors	Uveal melanoma	Management/ prognostication	Netherlands
Li J, Zhou C, Qu X, Du L, Yuan Q, Han Q, Xian J. Perilesional dominance: radiomics of multiparametric MRI enhances differentiation of IgG4-Related ophthalmic disease and orbital MALT lymphoma. BMC Med Imaging. 2025 Jul 1;25(1):238. doi: 10.1186/s12880-025-01771-5. PMID: 40597761; PMCID: PMC12220517.	2025	Orbital tumors	Orbital tumor	Screening/ diagnosis/ classification	China
Sabazade S, Lumia Michalski MA, Wittskog S, Holmström M, Nilsson M, Stålhammar G. Challenges for Opticians in Evaluating Small Pigmented Choroidal Lesions: Potential Support From the MelAInoma Deep Learning Algorithm. Transl Vis Sci Technol. 2025 Jun 2;14(6):29. doi: 10.1167/tvst.14.6.29. PMID: 40548640; PMCID: PMC12186828.	2025	Intraocular tumors	Uveal melanoma	Screening/ diagnosis/ classification	Sweden
Fan W, Jager MJ, Dai W, Heindl LM. Deep learning-based system for automatic identification of benign and malignant eyelid tumours. Br J Ophthalmol. 2025 Aug 20;109(9):1050-1055. doi: 10.1136/bjo-2025-327127. PMID: 40348397.	2025	Eyelid Tumors	Eyelid tumor	Screening/ diagnosis/ classification	Germany
Wu Y, Liu Y, Yang Y, Yao MS, Yang W, Shi X, Yang L, Li D, Liu Y, Yin S, Lei C, Zhang M, Gee JC, Yang X, Wei W, Gu S. A concept-based interpretable model for the diagnosis of choroid neoplasias using multimodal data. Nat Commun. 2025 Apr 13;16(1):3504. doi: 10.1038/s41467-025-58801-7. Erratum in: Nat Commun. 2025 May 12;16(1):4381. doi: 10.1038/s41467-025-59792-1. PMID: 40223097; PMCID: PMC1199475…	2025	Intraocular tumors	Uveal melanoma and related	Screening/ diagnosis/ classification	China
Ramezani F, Azimi H, Delfanian B, Amanollahi M, Saeidian J, Masoumi A, Farrokhpour H, Khalili Pour E, Khodaparast M. Classification of ocular surface diseases: Deep learning for distinguishing ocular surface squamous neoplasia from pterygium. Graefes Arch Clin Exp Ophthalmol. 2025 Aug;263(8):2289-2298. doi: 10.1007/s00417-025-06804-x. Epub 2025 Apr 5. PMID: 40186633.	2025	Ocular surface tumors	OSSN	Screening/ diagnosis/ classification	Iran
Laycock E, Weis E, Sylvestre-Bouchard A, Curtis R, Shakeri E, Mohammed E, Far B, Crump T. Analyzing clinical variables indicative of uveal melanoma to determine how they affect decisions made by an artificial intelligence classifier. Can J Ophthalmol. 2025 Oct;60(5):261-266. doi: 10.1016/j.jcjo.2025.02.012. Epub 2025 Mar 28. PMID: 40112888.	2025	Intraocular tumors	Uveal melanoma	Screening/ diagnosis/ classification	Canada
Eshragh M, A Mohammed E, Far B, Crump T, Weis E. Enhancing Choroidal Nevus Position Identification through CNN-Based Segmentation of Eye Fundus Images. Annu Int Conf IEEE Eng Med Biol Soc. 2024 Jul;2024:1-4. doi: 10.1109/EMBC53108.2024.10781889. PMID: 40039324.	2024	Intraocular tumors	Uveal melanoma and related	Screening/ diagnosis/ classification	Canada
Mitchell MB, Bartholomew R, Zhu A, Bleier B, Ringel B. Artificial intelligence based semi-automatic segmentation for orbital tumor preoperative modeling. Orbit. 2025 Oct;44(5):511-515. doi: 10.1080/01676830.2025.2470359. Epub 2025 Feb 28. PMID: 40019333.	2025	Orbital tumors	Orbital tumor	Management/ prognostication	USA
Greenfield JA, Scherer R, Alba D, De Arrigunaga S, Alvarez O, Palioura S, Nanji A, Bayyat GA, da Costa DR, Herskowitz W, Antonietti M, Jammal A, Al- Khersan H, Wu W, Shousha MA, O'Brien R, Galor A, Medeiros FA, Karp CL. Detection of Ocular Surface Squamous Neoplasia Using Artificial Intelligence With Anterior Segment Optical Coherence Tomography. Am J Ophthalmol. 2025 May;273:182-191. doi: 10.101…	2025	Ocular surface tumors	OSSN	Screening/ diagnosis/ classification	USA
Cruz-Abrams O, Dodds Rojas R, Abramson DH. Machine learning demonstrates clinical utility in distinguishing retinoblastoma from pseudo retinoblastoma with RetCam images. Ophthalmic Genet. 2025 Apr;46(2):180-185. doi: 10.1080/13816810.2025.2455576. Epub 2025 Jan 20. PMID: 39834033; PMCID: PMC12392977.	2025	Intraocular tumors	Retinoblastoma	Screening/ diagnosis/ classification	USA
Ye R, Yuan Q, You W, Huang Y, Lin Z, Tang H, Zeng R. Identification of the shared gene signatures in retinoblastoma and osteosarcoma by machine learning. Sci Rep. 2024 Dec 28;14(1):31355. doi: 10.1038/s41598-024-82789-7. PMID: 39733097; PMCID: PMC11682156.	2024	Intraocular tumors	Retinoblastoma	Screening/ diagnosis/ classification	China
Zhang H, Xu L, Yang L, Su Z, Kang H, Xie X, He X, Zhang H, Zhang Q, Cao X, He X, Zhang T, Zhao F. Deep learning-based intratumoral and peritumoral features for differentiating ocular adnexal lymphoma and idiopathic orbital inflammation. Eur Radiol. 2025 Mar;35(3):1276-1289. doi: 10.1007/s00330-024-11275-5. Epub 2024 Dec 19. PMID: 39702637.	2025	Orbital tumors	Orbital tumor	Screening/ diagnosis/ classification	China
Tabuchi H, Nakajima I, Day M, Yoneda T, Tanabe M, Strang N, Engelmann J, Deguchi H, Akada M, Moriguchi T, Nakaniida Y, Tsuji H. Comparative educational effectiveness of AI generated images and traditional lectures for diagnosing chalazion and sebaceous carcinoma. Sci Rep. 2024 Nov 25;14(1):29200. doi: 10.1038/s41598-024-80732-4. PMID: 39587233; PMCID: PMC11589600.	2024	Eyelid Tumors	Eyelid tumor	Screening/ diagnosis/ classification	Japan
de Bloeme CM, Jansen RW, Cardoen L, Göricke S, van Elst S, Jessen JL, Ramasubramanian A, Skalet AH, Miller AK, Maeder P, Uner OE, Hubbard GB, Grossniklaus H, Boldt HC, Nichols KE, Brennan RC, Sen S, Koob M, Sirin S, Brisse HJ, Galluzzi P, Dommering CJ, Cysouw M, Boellaard R, Dorsman JC, Moll AC, de Jong MC, de Graaf P; European Retinoblastoma Imaging Collaboration. Differentiating MYCN-amplified …	2024	Intraocular tumors	Retinoblastoma	Management/ prognostication	Netherlands
Zloto O, Fogel O, Ben Simon G, Rosner M, Vishnevskia-Dai V, Hostovsky A, Klang E. Computer-aided diagnosis of eyelid skin tumors using machine learning. Can J Ophthalmol. 2025 Apr;60(2):e275-e280. doi: 10.1016/j.jcjo.2024.07.015. Epub 2024 Aug 28. PMID: 39214151.	2025	Eyelid Tumors	Eyelid tumor	Screening/ diagnosis/ classification	Israel
Crump RT, Mohammed E, Biglarbeiki M, Eshragh M, Shakeri E, Siljedal GJ, Far B, Weis E. Artificial intelligence in the classification and segmentation of fundus images with choroidal nevi. Can J Ophthalmol. 2025 Dec;60(6):378-383. doi: 10.1016/j.jcjo.2024.07.009. Epub 2024 Aug 13. PMID: 39151894.	2025	Intraocular tumors	Uveal melanoma and related	Screening/ diagnosis/ classification	Canada
Sun Y, Wu J, Zhang Q, Wang P, Zhang J, Yuan Y. Single-cell hdWGCNA reveals metastatic protective macrophages and development of deep learning model in uveal melanoma. J Transl Med. 2024 Jul 29;22(1):695. doi: 10.1186/s12967-024-05421-2. PMID: 39075441; PMCID: PMC11287857.	2024	Intraocular tumors	Uveal melanoma	Management/ prognostication	China
Wang G, Yang B, Qu X, Guo J, Luo Y, Xu X, Wu F, Fan X, Hou Y, Tian S, Huang S, Xian J. Fully automated segmentation and volumetric measurement of ocular adnexal lymphoma by deep learning-based self-configuring nnU-net on multi- sequence MRI: a multi-center study. Neuroradiology. 2024 Oct;66(10):1781-1791. doi: 10.1007/s00234-024-03429-5. Epub 2024 Jul 17. Erratum in: Neuroradiology. 2024 Oct;66(1…	2024	Orbital tumors	Orbital tumor	Screening/ diagnosis/ classification	China
Lever M, Bogner S, Giousmas M, Mairinger FD, Baba HA, Richly H, Gromke T, Schuler M, Bechrakis NE, Kalkavan H. Prognostic value of clinical and radiomic parameters in patients with liver metastases from uveal melanoma. Pigment Cell Melanoma Res. 2024 Nov;37(6):831-838. doi: 10.1111/pcmr.13184. Epub 2024 Jul 12. PMID: 38994815.	2024	Intraocular tumors	Uveal melanoma	Management/ prognostication	Germany
Wu SN, Qin DY, Zhu L, Guo SJ, Li X, Huang CH, Hu J, Liu Z. Uveal melanoma distant metastasis prediction system: A retrospective observational study based on machine learning. Cancer Sci. 2024 Sep;115(9):3107-3126. doi: 10.1111/cas.16276. Epub 2024 Jul 11. PMID: 38992984; PMCID: PMC11462970.	2024	Intraocular tumors	Uveal melanoma	Management/ prognostication	China
Akram F, de Bruyn DP, van den Bosch QCC, Trandafir TE, van den Bosch TPP, Verdijk RM, de Klein A, Kiliç E, Stubbs AP, Brosens E, von der Thüsen JH. Prediction of molecular subclasses of uveal melanoma by deep learning using routine haematoxylin-eosin-stained tissue slides. Histopathology. 2024 Dec;85(6):909-919. doi: 10.1111/his.15271. Epub 2024 Jul 1. PMID: 38952117.	2024	Intraocular tumors	Uveal melanoma	Management/ prognostication	Netherlands
O'Shaughnessy E, Senicourt L, Mambour N, Savatovsky J, Duron L, Lecler A. Toward Precision Diagnosis: Machine Learning in Identifying Malignant Orbital Tumors With Multiparametric 3 T MRI. Invest Radiol. 2024 Oct 1;59(10):737-745. doi: 10.1097/RLI.0000000000001076. Epub 2024 Apr 11. PMID: 38597586.	2024	Orbital tumors	Orbital tumor	Screening/ diagnosis/ classification	France
Wang K, Jin K, Cheng Z, Liu X, Wang C, Guan X, Xu X, Ye J, Wang W, Wang S. Multi-scale consistent self-training network for semi-supervised orbital tumor segmentation. Med Phys. 2024 Jul;51(7):4859-4871. doi: 10.1002/mp.16945. Epub 2024 Jan 26. PMID: 38277474.	2024	Orbital tumors	Orbital tumor	Screening/ diagnosis/ classification	China
Zou J, Shen YK, Wu SN, Wei H, Li QJ, Xu SH, Ling Q, Kang M, Liu ZL, Huang H, Chen X, Wang YX, Liao XL, Tan G, Shao Y. Prediction Model of Ocular Metastases in Gastric Adenocarcinoma: Machine Learning-Based Development and Interpretation Study. Technol Cancer Res Treat. 2024 Jan- Dec;23:15330338231219352. doi: 10.1177/15330338231219352. PMID: 38233736; PMCID: PMC10865948.	2024	Intraocular tumors	Intraocular, nos	Management/ prognostication	China
Fleury E, Herault J, Spruijt K, Kouwenberg J, Angellier G, Hofverberg P, Horwacik T, Kajdrowicz T, Pignol JP, Hoogeman M, Trnková P. A generalized model for monitor units determination in ocular proton therapy using machine learning: A proof-of-concept study. Phys Med Biol. 2024 Feb 12;69(4). doi: 10.1088/1361-6560/ad1d68. PMID: 38211314.	2024	Intraocular tumors	Intraocular, nos	Management/ prognostication	Netherlands
Sensoy E, Citirik M. A comparative study on the knowledge levels of artificial intelligence programs in diagnosing ophthalmic pathologies and intraocular tumors evaluated their superiority and potential utility. Int Ophthalmol. 2023 Dec;43(12):4905-4909. doi: 10.1007/s10792-023-02893-x. Epub 2023 Oct 26. PMID: 37880412.	2023	Intraocular tumors	Intraocular, nos	Screening/ diagnosis/ classification	Turkey
Sun JQ, Wu SN, Mou ZL, Wen JY, Wei H, Zou J, Li QJ, Liu ZL, Xu SH, Kang M, Ling Q, Huang H, Chen X, Wang YX, Liao XL, Tan G, Shao Y. Prediction model of ocular metastasis from primary liver cancer: Machine learning-based development and interpretation study. Cancer Med. 2023 Oct;12(20):20482-20496. doi: 10.1002/cam4.6540. Epub 2023 Oct 5. PMID: 37795569; PMCID: PMC10652349.	2023	Intraocular tumors	Intraocular, nos	Management/ prognostication	China
Tagami M, Nishio M, Katsuyama-Yoshikawa A, Misawa N, Sakai A, Haruna Y, Azumi A, Honda S. Machine Learning Model with Texture Analysis for Automatic Classification of Histopathological Images of Ocular Adnexal Mucosa-associated Lymphoid Tissue Lymphoma of Two Different Origins. Curr Eye Res. 2023 Dec;48(12):1195-1202. doi: 10.1080/02713683.2023.2246696. Epub 2023 Aug 23. PMID: 37566457.	2023	Orbital tumors	Orbital tumor	Screening/ diagnosis/ classification	Japan
Rahdar A, Ahmadi MJ, Naseripour M, Akhtari A, Sedaghat A, Hosseinabadi VZ, Yarmohamadi P, Hajihasani S, Mirshahi R. Semi-supervised segmentation of retinoblastoma tumors in fundus images. Sci Rep. 2023 Aug 10;13(1):13010. doi: 10.1038/s41598-023-39909-6. PMID: 37563285; PMCID: PMC10415254.	2023	Intraocular tumors	Retinoblastoma	Screening/ diagnosis/ classification	Iran
Zhang R, Dong L, Li R, Zhang K, Li Y, Zhao H, Shi J, Ge X, Xu X, Jiang L, Shi X, Zhang C, Zhou W, Xu L, Wu H, Li H, Yu C, Li J, Ma J, Wei W. Automatic retinoblastoma screening and surveillance using deep learning. Br J Cancer. 2023 Aug;129(3):466-474. doi: 10.1038/s41416-023-02320-z. Epub 2023 Jun 21. PMID: 37344582; PMCID: PMC10403507.	2023	Intraocular tumors	Retinoblastoma	Screening/ diagnosis/ classification	China
Liu J, Zhang P, Yang F, Jiang K, Sun S, Xia Z, Yao G, Tang J. Integrating single-cell analysis and machine learning to create glycosylation-based gene signature for prognostic prediction of uveal melanoma. Front Endocrinol (Lausanne). 2023 Mar 23;14:1163046. doi: 10.3389/fendo.2023.1163046. PMID: 37033251; PMCID: PMC10076776.	2023	Intraocular tumors	Uveal melanoma	Management/ prognostication	China
Chi H, Peng G, Yang J, Zhang J, Song G, Xie X, Strohmer DF, Lai G, Zhao S, Wang R, Yang F, Tian G. Machine learning to construct sphingolipid metabolism genes signature to characterize the immune landscape and prognosis of patients with uveal melanoma. Front Endocrinol (Lausanne). 2022 Dec 8;13:1056310. doi: 10.3389/fendo.2022.1056310. Erratum in: Front Endocrinol (Lausanne). 2024 May 09;15:14215…	2022	Intraocular tumors	Uveal melanoma	Management/ prognostication	China
Jiang Z, Wang L, Wang Y, Jia G, Zeng G, Wang J, Li Y, Chen D, Qian G, Jin Q. A Self-Supervised Learning Based Framework for Eyelid Malignant Melanoma Diagnosis in Whole Slide Images. IEEE/ACM Trans Comput Biol Bioinform. 2024 Jul- Aug;21(4):701-714. doi: 10.1109/TCBB.2022.3207352. Epub 2024 Aug 9. PMID: 36136924.	2024	Eyelid Tumors	Eyelid tumor	Screening/ diagnosis/ classification	China
Donizy P, Krzyzinski M, Markiewicz A, Karpinski P, Kotowski K, Kowalik A, Orlowska-Heitzman J, Romanowska-Dixon B, Biecek P, Hoang MP. Machine learning models demonstrate that clinicopathologic variables are comparable to gene expression prognostic signature in predicting survival in uveal melanoma. Eur J Cancer. 2022 Oct;174:251-260. doi: 10.1016/j.ejca.2022.07.031. Epub 2022 Sep 5. PMID: 360676…	2022	Intraocular tumors	Uveal melanoma	Management/ prognostication	USA
Xie X, Yang L, Zhao F, Wang D, Zhang H, He X, Cao X, Yi H, He X, Hou Y. A deep learning model combining multimodal radiomics, clinical and imaging features for differentiating ocular adnexal lymphoma from idiopathic orbital inflammation. Eur Radiol. 2022 Oct;32(10):6922-6932. doi: 10.1007/s00330-022-08857-6. Epub 2022 Jun 8. PMID: 35674824.	2022	Orbital tumors	Orbital tumor	Screening/ diagnosis/ classification	China
Tooley AA, Tailor P, Tran AQ, Garrity JA, Eckel L, Link MJ. Differentiating intradiploic orbital dermoid and epidermoid cysts utilizing clinical features and machine learning. Indian J Ophthalmol. 2022 Jun;70(6):2102-2106. doi: 10.4103/ijo.IJO_52_22. PMID: 35647991; PMCID: PMC9359230.	2022	Orbital tumors	Orbital tumor	Screening/ diagnosis/ classification	USA
Liu W, Luo Y, Dai J, Yang L, Huang L, Wang R, Chen W, Huang Y, Sun S, Cao J, Wu J, Han M, Fan J, He M, Qian K, Fan X, Jia R. Monitoring Retinoblastoma by Machine Learning of Aqueous Humor Metabolic Fingerprinting. Small Methods. 2022 Jan;6(1):e2101220. doi: 10.1002/smtd.202101220. Epub 2021 Dec 2. PMID: 35041286.	2022	Intraocular tumors	Retinoblastoma	Management/ prognostication	China
Chen YN, Wang YN, Chen MX, Zhang K, Chen RT, Fang R, Wang H, Zhang HH, Huang YN, Feng Y, Luo JT, Lan YJ, Liu YM, Li Y, Wei WB. Machine learning models for outcome prediction of Chinese uveal melanoma patients: A 15-year follow-up study. Cancer Commun (Lond). 2022 Mar;42(3):273-276. doi: 10.1002/cac2.12253. Epub 2022 Jan 9. PMID: 35001563; PMCID: PMC8923127.	2022	Intraocular tumors	Uveal melanoma	Management/ prognostication	China
Goswami M. Deep learning models for benign and malign ocular tumor growth estimation. Comput Med Imaging Graph. 2021 Oct;93:101986. doi: 10.1016/j.compmedimag.2021.101986. Epub 2021 Sep 8. PMID: 34509705.	2021	Intraocular tumors	Intraocular, nos	Management/ prognostication	India
Strijbis VIJ, de Bloeme CM, Jansen RW, Kebiri H, Nguyen HG, de Jong MC, Moll AC, Bach-Cuadra M, de Graaf P, Steenwijk MD. Multi-view convolutional neural networks for automated ocular structure and tumor segmentation in retinoblastoma. Sci Rep. 2021 Jul 16;11(1):14590. doi: 10.1038/s41598-021-93905-2. PMID: 34272413; PMCID: PMC8285489.	2021	Intraocular tumors	Retinoblastoma	Screening/ diagnosis/ classification	Netherlands
Yoo TK, Choi JY, Kim HK, Ryu IH, Kim JK. Adopting low-shot deep learning for the detection of conjunctival melanoma using ocular surface images. Comput Methods Programs Biomed. 2021 Jun;205:106086. doi: 10.1016/j.cmpb.2021.106086. Epub 2021 Apr 3. PMID: 33862570.	2021	Ocular surface tumors	Conjunctival melanoma	Screening/ diagnosis/ classification	South Korea
Nezu N, Usui Y, Saito A, Shimizu H, Asakage M, Yamakawa N, Tsubota K, Wakabayashi Y, Narimatsu A, Umazume K, Maruyama K, Sugimoto M, Kuroda M, Goto H. Machine Learning Approach for Intraocular Disease Prediction Based on Aqueous Humor Immune Mediator Profiles. Ophthalmology. 2021 Aug;128(8):1197-1208. doi: 10.1016/j.ophtha.2021.01.019. Epub 2021 Jan 21. PMID: 33484732.	2021	Intraocular tumors	Intraocular, nos	Screening/ diagnosis/ classification	Japan
Hou P, Bao S, Fan D, Yan C, Su J, Qu J, Zhou M. Machine learning-based integrative analysis of methylome and transcriptome identifies novel prognostic DNA methylation signature in uveal melanoma. Brief Bioinform. 2021 Jul 20;22(4):bbaa371. doi: 10.1093/bib/bbaa371. PMID: 33367533.	2021	Intraocular tumors	Uveal melanoma	Management/ prognostication	China
Zhang H, Kalirai H, Acha-Sagredo A, Yang X, Zheng Y, Coupland SE. Piloting a Deep Learning Model for Predicting Nuclear BAP1 Immunohistochemical Expression of Uveal Melanoma from Hematoxylin-and-Eosin Sections. Transl Vis Sci Technol. 2020 Sep 1;9(2):50. doi: 10.1167/tvst.9.2.50. PMID: 32953248; PMCID: PMC7476670.	2020	Intraocular tumors	Uveal melanoma	Screening/ diagnosis/ classification	United Kingdom
Su Y, Xu X, Zuo P, Xia Y, Qu X, Chen Q, Guo J, Wei W, Xian J. Value of MR- based radiomics in differentiating uveal melanoma from other intraocular masses in adults. Eur J Radiol. 2020 Oct;131:109268. doi: 10.1016/j.ejrad.2020.109268. Epub 2020 Sep 8. PMID: 32947090.	2020	Intraocular tumors	Uveal melanoma and related	Screening/ diagnosis/ classification	China
Hou Y, Xie X, Chen J, Lv P, Jiang S, He X, Yang L, Zhao F. Bag-of-features- based radiomics for differentiation of ocular adnexal lymphoma and idiopathic orbital inflammation from contrast-enhanced MRI. Eur Radiol. 2021 Jan;31(1):24-33. doi: 10.1007/s00330-020-07110-2. Epub 2020 Aug 12. PMID: 32789530.	2021	Orbital tumors	Orbital tumor	Screening/ diagnosis/ classification	China
Liu TYA, Zhu H, Chen H, Arevalo JF, Hui FK, Yi PH, Wei J, Unberath M, Correa ZM. Gene Expression Profile Prediction in Uveal Melanoma Using Deep Learning: A Pilot Study for the Development of an Alternative Survival Prediction Tool. Ophthalmol Retina. 2020 Dec;4(12):1213-1215. doi: 10.1016/j.oret.2020.06.023. Epub 2020 Jun 18. PMID: 32565384.	2020	Intraocular tumors	Uveal melanoma	Management/ prognostication	USA
Zhang Z, Ni Y, Chen G, Wei Y, Peng M, Zhang S. Construction of immune- related risk signature for uveal melanoma. Artif Cells Nanomed Biotechnol. 2020 Dec;48(1):912-919. doi: 10.1080/21691401.2020.1773480. PMID: 32496920.	2020	Intraocular tumors	Uveal melanoma	Management/ prognostication	China
Wang L, Ding L, Liu Z, Sun L, Chen L, Jia R, Dai X, Cao J, Ye J. Automated identification of malignancy in whole-slide pathological images: identification of eyelid malignant melanoma in gigapixel pathological slides using deep learning. Br J Ophthalmol. 2020 Mar;104(3):318-323. doi: 10.1136/bjophthalmol-2018-313706. Epub 2019 Jul 13. PMID: 31302629.	2020	Eyelid Tumors	Eyelid tumor	Screening/ diagnosis/ classification	China
Kuo DE, Wei MM, Armbrust KR, Knickelbein JE, Yeung IYL, Nussenblatt RB, Chan CC, Sen HN. Gradient Boosted Decision Tree Classification of Endophthalmitis Versus Uveitis and Lymphoma from Aqueous and Vitreous IL-6 and IL-10 Levels. J Ocul Pharmacol Ther. 2017 May;33(4):319-324. doi: 10.1089/jop.2016.0132. Epub 2017 Feb 3. PMID: 28157416; PMCID: PMC5421627.	2017	Intraocular tumors	Intraocular, nos	Screening/ diagnosis/ classification	USA
Li Z, Li BQ, Jiang M, Chen L, Zhang J, Liu L, Huang T. Prediction and analysis of retinoblastoma related genes through gene ontology and KEGG. Biomed Res Int. 2013;2013:304029. doi: 10.1155/2013/304029. Epub 2013 Aug 13. PMID: 23998122; PMCID: PMC3755425.	2013	Intraocular tumors	Retinoblastoma	Screening/ diagnosis/ classification	China
Damato B, Eleuteri A, Fisher AC, Coupland SE, Taktak AF. Artificial neural networks estimating survival probability after treatment of choroidal melanoma. Ophthalmology. 2008 Sep;115(9):1598-607. doi: 10.1016/j.ophtha.2008.01.032. Epub 2008 Mar 14. PMID: 18342942.	2008	Intraocular tumors	Uveal melanoma	Management/ prognostication	United Kingdom
Kaiserman I, Kaiserman N, Pe'er J. Long term ultrasonic follow up of choroidal naevi and their transformation to melanomas. Br J Ophthalmol. 2006 Aug;90(8):994-8. doi: 10.1136/bjo.2006.090738. Epub 2006 May 3. PMID: 16672327; PMCID: PMC1857217.	2006	Intraocular tumors	Uveal melanoma and related	Management/ prognostication	Israel
Kaiserman I, Rosner M, Pe'er J. Forecasting the prognosis of choroidal melanoma with an artificial neural network. Ophthalmology. 2005 Sep;112(9):1608. doi: 10.1016/j.ophtha.2005.04.008. PMID: 16023213.	2005	Intraocular tumors	Uveal melanoma	Management/ prognostication	Israel
Taktak AF, Fisher AC, Damato BE. Modelling survival after treatment of intraocular melanoma using artificial neural networks and Bayes theorem. Phys Med Biol. 2004 Jan 7;49(1):87-98. doi: 10.1088/0031-9155/49/1/006. PMID: 14971774.	2004	Intraocular tumors	Uveal melanoma	Management/ prognostication	United Kingdom
Chai MI, Chai A, Sullivan P. Boundary detection of retinoblastoma tumors with neural networks. Comput Med Imaging Graph. 2001 May-Jun;25(3):257-64. doi: 10.1016/s0895-6111(00)00076-8. PMID: 11179702.	2001	Intraocular tumors	Retinoblastoma	Screening/ diagnosis/ classification	Canada
Hui S, Xie J, Dong L et al. Deep learning-based mobile application for efficient eyelid tumor recognition in clinical images. npj Digit. Med. 8, 185 (2025). https://doi.org/10.1038/s41746-025-01539-9	2025	Eyelid Tumors	Eyelid Tumor	Screening/ diagnosis/ classification	China
Li Z, Qiang W, Chen H, et al. Artificial intelligence to detect malignant eyelid tumors from photographic images. npj Digit. Med. 5, 23 (2022). https://doi.org/10.1038/s41746-022-00571-3	2025	Eyelid Tumors	Eyelid Tumor	Screening/ diagnosis/ classification	China
Dadzie AK, Iddir SP, Abtahi M, Ebrahimi B, Le D, Ganesh S, Son T, Heiferman MJ, Yao X. Colour fusion effect on deep learning classification of uveal melanoma. Eye (Lond). 2024 Oct;38(14):2781-2787. doi: 10.1038/s41433-024-03148-4. Epub 2024 May 21. PMID: 38773261; PMCID: PMC11427558.	2022	Intraocular tumors	Uveal melanoma	Screening/ diagnosis/ classification	USA
Ma J, Iddir SP, Ganesh S, Yi D, Heiferman MJ. Automated segmentation for early detection of uveal melanoma. Can J Ophthalmol. 2024 Dec;59(6):e784-e791. doi: 10.1016/j.jcjo.2024.04.003. Epub 2024 May 18. PMID: 38768649; PMCID: PMC12388074.	2024	Intraocular tumors	Uveal melanoma	Screening/ diagnosis/ classification	USA
Tagami M, Nishio M, Yoshikawa A, Misawa N, Sakai A, Haruna Y, Tomita M, Azumi A, Honda S. Artificial intelligence-based differential diagnosis of orbital MALT lymphoma and IgG4 related ophthalmic disease using hematoxylin- eosin images. Graefes Arch Clin Exp Ophthalmol. 2024 Oct;262(10):3355-3366. doi: 10.1007/s00417-024-06501-1. Epub 2024 May 3. PMID: 38700592.	2024	Orbital tumors	Orbital tumor	Screening/ diagnosis/ classification	Japan
