# Supplementary material for: A Scoping Review of Artificial Intelligence in Ocular Oncology
Source: Cancers (Basel). 2026 May 23;18(11):1698. doi: 10.3390/cancers18111698 (PMC13255892; doi:10.3390/cancers18111698)
Supplement: Supplementary file 1 [file cancers-18-01698-s001.zip › cancers-4263961 Table S2.xlsx]

## Sheet: Sheet1
Citation	Data type	Data capture (single/ serial)	Data volume	Dataset size small (<500) medium (500 to 2000) and large (> 2000)	Learning Strategy	Architecture Type	Algorithm Type	Training Level	External validation?	Risk of overfitting	CARE TR Level	AI lifecycle stage	Justification
Suri H, Lentz PC, Leske DA, Mousavi M, D'Souza HS, Qureshi MB, Iezzi R, Varatharajah Y, Dalvin LA. Development of a deep learning model to classify choroidal melanoma risk factors based on color fundus photographs. AJO Int. 2025 Dec 11;2(4):100167. doi: 10.1016/j.ajoint.2025.100167. Epub 2025 Sep 8. PMID: 41567739; PMCID: PMC12818915.	Fundus photographs	Serial data (no temporal analysis)	424 patients (5,985 fundus images)	Large	Self-supervised and supervised	DL Transformer (RETFound/ViT backbone)	Explainable (Feature selection)	Training, testing, validation (5-fold CV)	No	Low (AUROC in training, testing and internal validation datasets comparable for the factors studied)	4	Model development
Das D, Chawla B, Lomi N, Grover S, Narayan A. AI in the Shadows: Unveiling the Strengths and Blind Spots of Medios AI Retinal Screening in Cancer Care. Cureus. 2025 Dec 11;17(12):e99002. doi: 10.7759/cureus.99002. PMID: 41531643; PMCID: PMC12791174.	Fundus photographs	Single Data Point	173 eyes (1,266 images)	Medium	Not applicable	Not applicable	Not applicable	Not applicable	Not applicable	Not applicable	8	Model deployment	Pre-existing AI based screening tool, Medios AI deployed
Serbest Ceylanoglu K, Zhenyang Z, Ayres B, Li Y, Demirci H. Utilizing artificial intelligence for the diagnosis of ocular surface squamous neoplasia with ultrasound biomicroscopy images. Graefes Arch Clin Exp Ophthalmol. 2026 Jan 10. doi: 10.1007/s00417-025-07034-x. Epub ahead of print. PMID: 41518381.	UBM images	Single Data Point	582 images	Medium	Supervised	DL Xception (CNN)	Explainable (Grad-CAM)	Training, testing, validation (5-fold CV)	No	Likely low (training sessions terminated if no progress was observed in reducing validation over 15 consecutive epochs)	4	Model development
Das D, Narayan A, Mishra V, Takia L, Grover S, Bharati A, Mb S. AI Chatbots in Answering Questions Related to Ocular Oncology: A Comparative Study Between DeepSeek v3, ChatGPT-4o, and Gemini 2.0. Cureus. 2025 Aug 22;17(8):e90773. doi: 10.7759/cureus.90773. PMID: 40988843; PMCID: PMC12450613.	Text (Case scenarios)	Single Data Point	5 questions	small	Not applicable	Not applicable	Not applicable	Not applicable	Not applicable	Not applicable	Not applicable	Model deployment	Chatbot/ LLM
Vempuluru VS, Patil G, Viriyala R, Dhara KK, Kaliki S. Artificial intelligence and machine learning in ocular oncology, retinoblastoma (ArMOR). Indian J Ophthalmol. 2025 May 1;73(5):741-743. doi: 10.4103/IJO.IJO_1768_24. Epub 2025 Apr 24. PMID: 40272303; PMCID: PMC12121871.	Fundus photographs	Single Data Point	1266 images	Medium	Supervised	ML(Open CV) and deep learning (CNN)	Explainable (Feature selection)	Retraining (class imbalances)	No	Likely moderate to high (single center data)	4	Model development
Kozma K, Jánki ZR, Bilicki V, Csutak A, Szalai E. Artificial intelligence to enhance the diagnosis of ocular surface squamous neoplasia. Sci Rep. 2025 Mar 20;15(1):9550. doi: 10.1038/s41598-025-94876-4. PMID: 40108432; PMCID: PMC11923146.	IVCM images	Single Data Point	2774 images	Large	Supervised	DL (CNN)	Explainable (Grad-CAM)	Training, testing, Validation (leave-one-out cross validation)	No	Low (Training and validation accuracies comparable for VGG19)	4	Model development
Giannuzzi F, Carlà MM, Hu L, Cestrone V, Caputo CG, Sammarco MG, Savino G, Rizzo S, Blasi MA, Pagliara MM. Artificial intelligence with ChatGPT 4: a large language model in support of ocular oncology cases. Int Ophthalmol. 2025 Feb 7;45(1):59. doi: 10.1007/s10792-024-03399-w. PMID: 39918656.	Text (Case scenarios)	Single Data Point	40 case descriptions	small	Not applicable	Not applicable	Not applicable	Not applicable	Not applicable	Not applicable	Not applicable	Model deployment	Chatbot/ LLM
Jackson M, Kalirai H, Hussain RN, Heimann H, Zheng Y, Coupland SE. Differentiating Choroidal Melanomas and Nevi Using a Self-Supervised Deep Learning Model Applied to Clinical Fundoscopy Images. Ophthalmol Sci. 2024 Nov 8;5(2):100647. doi: 10.1016/j.xops.2024.100647. PMID: 39802204; PMCID: PMC11719834.	Text (Case scenarios)	Single Data Point	23644 images	Large	Self-supervised and supervised	ML (Decision Trees)	Blackbox (RETFound DL model)	Training, testing, Validation (cross-validation)	No	Could not be assessed	4	Model development
Wang L, Dai X, Liu Z, Zhao Y, Sun Y, Mao B, Wu S, Zhu T, Huang F, Maimaiti N, Cai X, Li SZ, Sheng J, Guo T, Ye J. AI-driven eyelid tumor classification in ocular oncology using proteomic data. NPJ Precis Oncol. 2024 Dec 23;8(1):289. doi: 10.1038/s41698-024-00767-8. PMID: 39715816; PMCID: PMC11666576.	Proteomic profile	Single Data Point	233 samples	small	Supervised	DL (CNN)	Explainable	Training, testing, Validation (cross-validation)	No	Likely moderate to high (single center data)	4	Model development
Vempuluru VS, Viriyala R, Ayyagari V, Bakal K, Bhamidipati P, Dhara KK, Ferenczy SR, Shields CL, Kaliki S. Artificial Intelligence and Machine Learning in Ocular Oncology, Retinoblastoma (ArMOR): Experience with a Multiracial Cohort. Cancers (Basel). 2024 Oct 17;16(20):3516. doi: 10.3390/cancers16203516. PMID: 39456609; PMCID: PMC11506485.	Fundus photographs	Single Data Point	2473 images	Large	Supervised	ML (Open CV, XG Boost) and deep learning (Multilabel classification)	Explainable (Feature selection)	Retraining	No	Likely low (multiracial cohort)	5	Model development
Tailor PD, Kopinski PK, D'Souza HS, Leske DA, Olsen TW, Shields CL, Shields JA, Dalvin LA. Predicting Choroidal Nevus Transformation to Melanoma Using Machine Learning. Ophthalmol Sci. 2024 Jul 20;5(1):100584. doi: 10.1016/j.xops.2024.100584. PMID: 39318711; PMCID: PMC11421339.	Multimodal imaging	Single Data Point	2,870 choroidal nevi	Large	Supervised	ML (XGBoost/SAINTS)	Explainable (SHAP values)	Training, testing, validation, external validation	Yes	Low (SAINTS model's accuracy: 91% and 89% for internal and external validation cohorts respectively)	7	Model development
Tailor PD, Xu TT, Fortes BH, Iezzi R, Olsen TW, Starr MR, Bakri SJ, Scruggs BA, Barkmeier AJ, Patel SV, Baratz KH, Bernhisel AA, Wagner LH, Tooley AA, Roddy GW, Sit AJ, Wu KY, Bothun ED, Mansukhani SA, Mohney BG, Chen JJ, Brodsky MC, Tajfirouz DA, Chodnicki KD, Smith WM, Dalvin LA. Appropriateness of Ophthalmology Recommendations From an Online Chat-Based Artificial Intelligence Model. Mayo Clin …	Text (Case scenarios/ questions)	Single Data Point	20 ocular oncology questions	small	Not applicable	Not applicable	Not applicable	Not applicable	Not applicable	Not applicable	Not applicable	Model deployment	Chatbot/ LLM
Mihalache A, Huang RS, Popovic MM, Patil NS, Pandya BU, Shor R, Pereira A, Kwok JM, Yan P, Wong DT, Kertes PJ, Muni RH. Accuracy of an Artificial Intelligence Chatbot's Interpretation of Clinical Ophthalmic Images. JAMA Ophthalmol. 2024 Apr 1;142(4):321-326. doi: 10.1001/jamaophthalmol.2024.0017. PMID: 38421670; PMCID: PMC10905373.	Multimodal imaging	Single Data Point	136 cases, 448 images	small	Not applicable	Not applicable	Not applicable	Not applicable	Not applicable	Not applicable	Not applicable	Model deployment	Chatbot/ LLM
Sakai D, Maeda T, Ozaki A, Kanda GN, Kurimoto Y, Takahashi M. Performance of ChatGPT in Board Examinations for Specialists in the Japanese Ophthalmology Society. Cureus. 2023 Dec 4;15(12):e49903. doi: 10.7759/cureus.49903. PMID: 38174202; PMCID: PMC10763518.	Text (exam questions)	Single Data Point	21 questions	small	Not applicable	Not applicable	Not applicable	Not applicable	Not applicable	Not applicable	Not applicable	Model deployment	Chatbot/ LLM
Aldughayfiq B, Ashfaq F, Jhanjhi NZ, Humayun M. Explainable AI for Retinoblastoma Diagnosis: Interpreting Deep Learning Models with LIME and SHAP. Diagnostics (Basel). 2023 Jun 1;13(11):1932. doi: 10.3390/diagnostics13111932. PMID: 37296784; PMCID: PMC10253103.	Fundus photographs	Single Data Point	800 images	Medium	Supervised	DL CNN (Inception-V3)	Explainable (LIME and SHAP)	Training, testing, Validation	No	Low (Training accuracy 80% and testing accuracy 74%)	4	Model development
Kaliki S, Vempuluru VS, Ghose N, Patil G, Viriyala R, Dhara KK. Artificial intelligence and machine learning in ocular oncology: Retinoblastoma. Indian J Ophthalmol. 2023 Feb;71(2):424-430. doi: 10.4103/ijo.IJO_1393_22. PMID: 36727332; PMCID: PMC10228959.	Fundus photographs	Single Data Point	771 images	Medium	Supervised	ML(Open CV) and deep learning (CNN)	Explainable (Feature selection)	Training, testing, Validation	No	Low (Training accuracy 99% and testing accuracy 97%)	4	Model development
Emmert N, Wall G, Nabavi A, Rahdar A, Wilson M, King B, Cernichiaro-Espinosa L, Yousefi S. Automated Assessment of Choroidal Mass Dimensions Using Static and Dynamic Ultrasonographic Imaging. Transl Vis Sci Technol. 2025 Dec 1;14(12):30. doi: 10.1167/tvst.14.12.30. PMID: 41533875; PMCID: PMC12758429.	Ultrasound images	Single and Multiple Data Points	1822 still images, 130 cine loops	Large	Supervised	ML(Open CV) and deep learning (CNN)	Explainable	Training, testing, validation, external validation	Yes	Low (Internal set accuracy 95% and external set accuracy 84%)	7	Model development
Tahmasebzadeh A, Yazdani E, Naseripour M, Mirshahi R, Ghaderi R, Sadeghi M. Automatic classification of uveal melanoma response patterns following ruthenium-106 plaque brachytherapy using ultrasound images and deep convolutional neural network. Sci Rep. 2025 Dec 29;15(1):44835. doi: 10.1038/s41598-025-28995-3. PMID: 41461779; PMCID: PMC12749780.	Ultrasound images	Serial Data	661 patients	Medium	Supervised (CV training)	DL CNN (DenseNet121, ResNet34)	Blackbox (DenseNet/ResNet)	Training, testing, validation (5-fold CV)	No	Low (Mean training accuracy 92%, testing accuracy 89%)	3	Model development
Nagarajan A, Megala T, Poongodai A, Udayasankaran P, Govindharaj I, Shobana R. Learning feature dependencies for precise tumor region detection and segmentation in optical coherence tomography images. Int Ophthalmol. 2025 Dec 18;46(1):41. doi: 10.1007/s10792-025-03914-7. PMID: 41410798.	OCT images	Single Data Point	3815 images	Large	Supervised (Annotated datasets)	DL (Transformer (Vision Transformer/ViT))	Blackbox	Not applicable (technique)	Not applicable (technique)	Not applicable (technique)	Not applicable	Model development
Li S, Cao J, Li D, Ren J, Wu J, Li Y, Zhang M, Hu H, Song Y, Cheng J, Guan M, Cao W. A noninvasive machine learning model using a complete blood count for screening of primary vitreoretinal lymphoma. Nat Commun. 2025 Nov 27;16(1):10667. doi: 10.1038/s41467-025-65693-0. PMID: 41309620; PMCID: PMC12660402.	Complete blood counts	Single Data Point	547 patients	Medium	Supervised	ML (several)	Explainable (Feature investigation/SHAP)	Training, testing, validation, external validation	Yes	Low (AUC 85% for internal cohort, 80 to 83% for validation cohorts)	7	Model deployment	Developed and deployed
Khorshid Sokhangouy S, Amin M, Haratizadeh M, Fathi S, Nazari E. Integrated bioinformatics and deep learning (MLP) approach reveals a novel five miRNA prognostic signature in uveal melanoma. Sci Rep. 2025 Nov 22;15(1):44476. doi: 10.1038/s41598-025-28095-2. PMID: 41274898; PMCID: PMC12738898.	Transcriptomic data	Single Data Point	80 patients	small	Supervised (General ML)	ML (Traditional Machine Learning)	Explainable	Training , testing, validation, external validation	Yes	Could not be assessed	7	Model development
Chen H, Gomez C, Correa ZM, Liu A, Milman T, Eiger-Moscovich M, Chévez- Barrios P, Salomao D, Unberath M. An interactive and explainable AI approach to improve human-machine teaming in cancer subtyping from digital cytopathology. Med Image Anal. 2026 Feb;108:103856. doi: 10.1016/j.media.2025.103856. Epub 2025 Oct 31. PMID: 41205246.	Cytopathology images	Single Data Point	963 images	Medium	Supervised	ML/ANN (SVM, LR, Artificial Neural Networks)	Explainable (Interpretable cell composition rules)	Training, testing, Validation	No	Low	4	Model development
Huang W, Han X, Zhang G, Liu X. Radiomics-based identification of benign and malignant orbital lesions using contrast-enhanced CT imaging. Medicine (Baltimore). 2025 Nov 7;104(45):e45791. doi: 10.1097/MD.0000000000045791. PMID: 41204542; PMCID: PMC12599769.	CT images	Single Data Point	139 patients	small	Supervised	ML (SVM, ExtraTrees, Naive Bayes)	Explainable (Feature selection)	Training, testing, Validation	No	Low (Accuracy 94% to 96% for training cohort and 82% to 88% in testing cohort)	4	Model development
Zhang J, Chen J, Zhang R, Luo Y, Shi W, Huang Z, Zhu Y, Ma C, Cui J, Xu S, Gao X, Jia R. Deep learning-based non-invasive differential diagnosis of eyelid basal cell and sebaceous gland carcinomas using photographic images. Int Ophthalmol. 2025 Nov 4;45(1):460. doi: 10.1007/s10792-025-03801-1. PMID: 41186742.	External photographs	Single Data Point	370 images	small	Supervised	DL, CNN (DenseNet, Multi-channel ResNet)	Explainable	Training, testing, Validation	No	Could not be assessed	4	Model development
Tahmasebzadeh A, Yazdani E, Mirshahi R, Naseripour M, Sadeghi M. Machine Learning-Based Prediction of Local Recurrence in Uveal Melanoma After Ruthenium-106 Plaque Brachytherapy Using Ultrasound Images and Clinical Data. Clin Oncol (R Coll Radiol). 2025 Dec;48:103960. doi: 10.1016/j.clon.2025.103960. Epub 2025 Oct 14. PMID: 41175783.	Multimodal imaging	Single Data Point	167 patients	small	Supervised	ML (Logistic regression, SVM, RF, Gradient Boost, XGBoost, AdaBoost)	Explainable (SHAPley)	Training, testing, Validation	No	Low (similar accuraries between validation and test sets in all models)	4	Model development
Tasso V, Ganesh S, Iddir S, AlAhmadi R, Heiferman MJ, Yi D. Uveal Pigmented Lesion Classification, Detection, and Segmentation: A Comparative Analysis of Machine Learning Tasks. Transl Vis Sci Technol. 2025 Oct 1;14(10):35. doi: 10.1167/tvst.14.10.35. Erratum in: Transl Vis Sci Technol. 2025 Nov 3;14(11):28. doi: 10.1167/tvst.14.11.28. PMID: 41147946; PMCID: PMC12577739.	Fundus photographs	Single Data Point	864 images	Medium	Supervised	DL, CNN (Faster R-CNN, Mask R-CNN, ResNet-50)	Explainable (Grad-CAM)	Training, testing, Validation	No	Could not be assessed	4	Model development
Mehta, N.N.; Walker, E.; Flester, E.; Folk, G.; Agnihotri, A.; Nagel, I.D.; Tran, M.; Goldbaum, M.H.; Borooah, S.; Scott, N.L. Assessing the Clinical Utility of Multimodal Large Language Models in the Diagnosis and Management of Pigmented Choroidal Lesions. Transl. Vis. Sci. Technol. 2025, 14, 13, https://doi.org/10.1167/tvst.14.10.13.	Multimodal imaging	Single Data Point	48 eyes	small	Not applicable	Not applicable	Not applicable	Not applicable	Not applicable	Not applicable	4	Model deployment	Chatbot/ LLM
Rakhshandeh H, Nasiraei A, Riazi-Esfahani H, Masoomian B, Ghassemi F, Arjmand M, Keshel SH, Atyabi F, Dinarvand R. Non-invasive detection of choroidal melanoma via tear-derived protein corona on gold nanoparticles: a machine learning approach. Sci Rep. 2025 Sep 25;15(1):32829. doi: 10.1038/s41598-025-17835-z. PMID: 40998935; PMCID: PMC12464298.	Proteomic profile	Single Data Point	18 eyes	small	Supervised	ML (SVM, RF, DT) and DL (CNN, transformer)	Explainable	Training, testing, Validation	No	Low (accuracy 94% for training cohort and 94% for testing cohort)	4	Model development
Sachpekidis C, Machiraju D, Strauss DS, Pan L, Kopp-Schneider A, Edenbrandt L, Dimitrakopoulou-Strauss A, Hassel JC. Artificial intelligence-assisted assessment of metabolic response to tebentafusp in metastatic uveal melanoma: a long axial field-of-view [<sup>18</sup>F]FDG PET/CT study. Eur J Nucl Med Mol Imaging. 2026 Feb;53(3):1570-1580. doi: 10.1007/s00259-025-07504-8. Epub 2025 Sep 6. PMID: …	PECT CT images	Serial Data	15 patients (PET CT scans)	small	Not applicable	Not applicable	Not applicable	Not applicable	Not applicable	Not applicable	7	Model deployment	Pre-existing AI deep learning based tool use don RECOMIA platform
Sun J, Zhao X, Chen S, Zhang Y, Ren H, Sun Y, Zhang G. An ultra-wide-field fundus image dataset for intelligent diagnosis of intraocular tumors. Sci Data. 2025 Aug 30;12(1):1521. doi: 10.1038/s41597-025-05864-2. PMID: 40885772; PMCID: PMC12398491.	Fundus photographs	Single Data Point	2031 images	Large	Supervised (Annotated datasets)	DL (CNN, transformer)	Explainable	Training , testing, validation, external validation	Yes	Low for ResNet50 and ViT-B models; High for ResNet101 and ConvNeXt-T models	7	Model development
Hu Y, Zhao X, Wu Z, Yang X, Xie L, Liu Y, Yu Z, Zheng L, Ma D, Zhang R, Dong L, Wei W, Zhang Y, Ji X, Zhang G. RB-Care: An Artificial Intelligence System for Automatic Quantitative Assessment and Surveillance of Retinoblastoma. Transl Vis Sci Technol. 2025 Aug 1;14(8):15. doi: 10.1167/tvst.14.8.15. PMID: 40787925; PMCID: PMC12352518.	Fundus photographs	Single Data Point	3730 images	Large	Supervised	DL (CNN YOLO detection)	Explainable	Training, testing, Validation	No	Could not be assessed	4	Model development
Wan Q, Wei R, Yin H, Tang J, Deng YP, Ma K. Integrating pathomics and deep learning for subtyping uveal melanoma: identifying high-risk immune infiltration profiles. Front Immunol. 2025 Jul 9;16:1585097. doi: 10.3389/fimmu.2025.1585097. PMID: 40703526; PMCID: PMC12283581.	Histopathology images	Single Data Point	70 slide images	small	Semi-supervised	ML and DL (CNN)	Blackbox	Training, testing, Validation	No	Low (AUCs comparable for various mutations using RF, XGBoost, AdaBoost models)	4	Model development
Fleury E, Pignol JP, Kiliç E, van Rij C, Naus N, Yavuzyigitoglu S, den Toom W, Zolnay A, Spruijt K, van Vulpen M, Trnková P, Hoogeman M. Stereotactic Radiation Therapy or Protons for Uveal Melanoma Patients? An Artificial Intelligence (AI)-Based Clinical Treatment Decision-Making Tool Predicting Doses To Radiation Therapy Constraints. Int J Radiat Oncol Biol Phys. 2025 Nov 15;123(4):1159-1164. do…	Clinical parameters	Single Data Point	66 patients	small	Supervised	ML	Blackbox with borderline explainable features	Training, testing, Validation	No	Could not be assessed	3	Model development
Li J, Zhou C, Qu X, Du L, Yuan Q, Han Q, Xian J. Perilesional dominance: radiomics of multiparametric MRI enhances differentiation of IgG4-Related ophthalmic disease and orbital MALT lymphoma. BMC Med Imaging. 2025 Jul 1;25(1):238. doi: 10.1186/s12880-025-01771-5. PMID: 40597761; PMCID: PMC12220517.	MR images	Single Data Point	214 cases	small	Supervised	ML	Explainable (Feature selection)	Training , testing, validation, external validation	Yes	Low (accuracy 92% for training set and 91% for external det, SVM model)	7	Model development
Sabazade S, Lumia Michalski MA, Wittskog S, Holmström M, Nilsson M, Stålhammar G. Challenges for Opticians in Evaluating Small Pigmented Choroidal Lesions: Potential Support From the MelAInoma Deep Learning Algorithm. Transl Vis Sci Technol. 2025 Jun 2;14(6):29. doi: 10.1167/tvst.14.6.29. PMID: 40548640; PMCID: PMC12186828.	Fundus photographs	Single Data Point	25 fundus photographs	small	Supervised	DL (CNN)	Blackbox	Training, testing, Validation	No	Could not be assessed	4	Model development
Fan W, Jager MJ, Dai W, Heindl LM. Deep learning-based system for automatic identification of benign and malignant eyelid tumours. Br J Ophthalmol. 2025 Aug 20;109(9):1050-1055. doi: 10.1136/bjo-2025-327127. PMID: 40348397.	External photographs	Single Data Point	1251 images	Medium	Supervised	DL (CNN)	Explainable (Grad-CAM)	Training , testing, validation, external validation	No	Could not be assessed	5	Model development
Wu Y, Liu Y, Yang Y, Yao MS, Yang W, Shi X, Yang L, Li D, Liu Y, Yin S, Lei C, Zhang M, Gee JC, Yang X, Wei W, Gu S. A concept-based interpretable model for the diagnosis of choroid neoplasias using multimodal data. Nat Commun. 2025 Apr 13;16(1):3504. doi: 10.1038/s41467-025-58801-7. Erratum in: Nat Commun. 2025 May 12;16(1):4381. doi: 10.1038/s41467-025-59792-1. PMID: 40223097; PMCID: PMC1199475…	Multimodal imaging	Single Data Point	750 subjects	Medium	Supervised	ML and DL (tranformer)	Blackbox and Explainable	Training , testing, validation, external validation	Yes	Could not be assessed	7	Model development
Ramezani F, Azimi H, Delfanian B, Amanollahi M, Saeidian J, Masoumi A, Farrokhpour H, Khalili Pour E, Khodaparast M. Classification of ocular surface diseases: Deep learning for distinguishing ocular surface squamous neoplasia from pterygium. Graefes Arch Clin Exp Ophthalmol. 2025 Aug;263(8):2289-2298. doi: 10.1007/s00417-025-06804-x. Epub 2025 Apr 5. PMID: 40186633.	Slit lamp photographs	Single Data Point	162 images	small	Supervised	DL (CNN)	Blackbox with borderline explainable features	Training, testing, Validation	No	Could not be assessed	4	Model development
Laycock E, Weis E, Sylvestre-Bouchard A, Curtis R, Shakeri E, Mohammed E, Far B, Crump T. Analyzing clinical variables indicative of uveal melanoma to determine how they affect decisions made by an artificial intelligence classifier. Can J Ophthalmol. 2025 Oct;60(5):261-266. doi: 10.1016/j.jcjo.2025.02.012. Epub 2025 Mar 28. PMID: 40112888.	Fundus photographs	Single Data Point	388 images	small	Supervised	DL (CNN)	Explainable	Training, testing, Validation	No	Could not be assessed	4	Model development
Eshragh M, A Mohammed E, Far B, Crump T, Weis E. Enhancing Choroidal Nevus Position Identification through CNN-Based Segmentation of Eye Fundus Images. Annu Int Conf IEEE Eng Med Biol Soc. 2024 Jul;2024:1-4. doi: 10.1109/EMBC53108.2024.10781889. PMID: 40039324.	Fundus photographs	Single Data Point	253 images	small	Supervised	DL (CNN)	Blackbox	Training, testing, Validation	No	Could not be assessed	4	Model development
Mitchell MB, Bartholomew R, Zhu A, Bleier B, Ringel B. Artificial intelligence based semi-automatic segmentation for orbital tumor preoperative modeling. Orbit. 2025 Oct;44(5):511-515. doi: 10.1080/01676830.2025.2470359. Epub 2025 Feb 28. PMID: 40019333.	CT images	Single Data Point	5 classes of orbital tumors	small	Semi-supervised	DL (CNN)	Blackbox	Not applicable (technique)	Not applicable (technique)	Not applicable (technique)	3	Model development
Greenfield JA, Scherer R, Alba D, De Arrigunaga S, Alvarez O, Palioura S, Nanji A, Bayyat GA, da Costa DR, Herskowitz W, Antonietti M, Jammal A, Al- Khersan H, Wu W, Shousha MA, O'Brien R, Galor A, Medeiros FA, Karp CL. Detection of Ocular Surface Squamous Neoplasia Using Artificial Intelligence With Anterior Segment Optical Coherence Tomography. Am J Ophthalmol. 2025 May;273:182-191. doi: 10.101…	ASOCT images	Single Data Point	105859 images	Large	Unsupervised and supervised	DL (CNN, transformer)	Blackbox	Training, testing, Validation	No	Could not be assessed	4	Model development
Cruz-Abrams O, Dodds Rojas R, Abramson DH. Machine learning demonstrates clinical utility in distinguishing retinoblastoma from pseudo retinoblastoma with RetCam images. Ophthalmic Genet. 2025 Apr;46(2):180-185. doi: 10.1080/13816810.2025.2455576. Epub 2025 Jan 20. PMID: 39834033; PMCID: PMC12392977.	Fundus photographs	Single Data Point	5566 images	Large	Supervised	DL (CNN)	Blackbox	Training, testing, Validation	No	Low (Comparable accuracies for ResNet-101)	4	Model development
Ye R, Yuan Q, You W, Huang Y, Lin Z, Tang H, Zeng R. Identification of the shared gene signatures in retinoblastoma and osteosarcoma by machine learning. Sci Rep. 2024 Dec 28;14(1):31355. doi: 10.1038/s41598-024-82789-7. PMID: 39733097; PMCID: PMC11682156.	Genomic data	Single Data Point	63 samples	small	Supervised	ML	Explainable	Training, testing, Validation	No	Could not be assessed	4	Model development
Zhang H, Xu L, Yang L, Su Z, Kang H, Xie X, He X, Zhang H, Zhang Q, Cao X, He X, Zhang T, Zhao F. Deep learning-based intratumoral and peritumoral features for differentiating ocular adnexal lymphoma and idiopathic orbital inflammation. Eur Radiol. 2025 Mar;35(3):1276-1289. doi: 10.1007/s00330-024-11275-5. Epub 2024 Dec 19. PMID: 39702637.	MR images	Single Data Point	97 patients	small	Supervised	ML and DL (transformer)	Blackbox	Training, testing, Validation	No	Low (Comparable accuracies between validation and test cohorts)	4	Model development
Tabuchi H, Nakajima I, Day M, Yoneda T, Tanabe M, Strang N, Engelmann J, Deguchi H, Akada M, Moriguchi T, Nakaniida Y, Tsuji H. Comparative educational effectiveness of AI generated images and traditional lectures for diagnosing chalazion and sebaceous carcinoma. Sci Rep. 2024 Nov 25;14(1):29200. doi: 10.1038/s41598-024-80732-4. PMID: 39587233; PMCID: PMC11589600.	External photographs	Single Data Point	50 images	small	Not applicable	Not applicable	Not applicable	Not applicable	Not applicable	Not applicable	Not applicable (Model used for educational purposes)	Model deployment	Pre-existing AI model (LoRA) used to generate images for educational purpose
de Bloeme CM, Jansen RW, Cardoen L, Göricke S, van Elst S, Jessen JL, Ramasubramanian A, Skalet AH, Miller AK, Maeder P, Uner OE, Hubbard GB, Grossniklaus H, Boldt HC, Nichols KE, Brennan RC, Sen S, Koob M, Sirin S, Brisse HJ, Galluzzi P, Dommering CJ, Cysouw M, Boellaard R, Dorsman JC, Moll AC, de Jong MC, de Graaf P; European Retinoblastoma Imaging Collaboration. Differentiating MYCN-amplified …	MR images	Single Data Point	98 patients	small	Supervised	ML	Explainable	Training, testing, Validation	No	Could not be assessed	4	Model development
Zloto O, Fogel O, Ben Simon G, Rosner M, Vishnevskia-Dai V, Hostovsky A, Klang E. Computer-aided diagnosis of eyelid skin tumors using machine learning. Can J Ophthalmol. 2025 Apr;60(2):e275-e280. doi: 10.1016/j.jcjo.2024.07.015. Epub 2024 Aug 28. PMID: 39214151.	External photographs	Single Data Point	25322 images	Large	Supervised	DL (CNN)	Explainable (Grad-CAM)	Training , testing, validation, external validation	Yes	Could not be assessed	7	Model development
Crump RT, Mohammed E, Biglarbeiki M, Eshragh M, Shakeri E, Siljedal GJ, Far B, Weis E. Artificial intelligence in the classification and segmentation of fundus images with choroidal nevi. Can J Ophthalmol. 2025 Dec;60(6):378-383. doi: 10.1016/j.jcjo.2024.07.009. Epub 2024 Aug 13. PMID: 39151894.	Fundus photographs	Single Data Point	591 images	Medium	Supervised	DL (CNN)	Blackbox	Training, testing, Validation	No	Could not be assessed	4	Model development
Sun Y, Wu J, Zhang Q, Wang P, Zhang J, Yuan Y. Single-cell hdWGCNA reveals metastatic protective macrophages and development of deep learning model in uveal melanoma. J Transl Med. 2024 Jul 29;22(1):695. doi: 10.1186/s12967-024-05421-2. PMID: 39075441; PMCID: PMC11287857.	Transcriptomic data	Single Data Point	92 samples	small	Supervised	DL (CNN)	Explainable	Training , testing, validation, external validation	Yes	Could not be assessed	7	Model development
Wang G, Yang B, Qu X, Guo J, Luo Y, Xu X, Wu F, Fan X, Hou Y, Tian S, Huang S, Xian J. Fully automated segmentation and volumetric measurement of ocular adnexal lymphoma by deep learning-based self-configuring nnU-net on multi- sequence MRI: a multi-center study. Neuroradiology. 2024 Oct;66(10):1781-1791. doi: 10.1007/s00234-024-03429-5. Epub 2024 Jul 17. Erratum in: Neuroradiology. 2024 Oct;66(1…	MR images	Single Data Point	180 patients	small	Supervised	DL (CNN)	Blackbox	Training, testing, Validation	No	Could not be assessed	4	Model development
Lever M, Bogner S, Giousmas M, Mairinger FD, Baba HA, Richly H, Gromke T, Schuler M, Bechrakis NE, Kalkavan H. Prognostic value of clinical and radiomic parameters in patients with liver metastases from uveal melanoma. Pigment Cell Melanoma Res. 2024 Nov;37(6):831-838. doi: 10.1111/pcmr.13184. Epub 2024 Jul 12. PMID: 38994815.	Clinical parameters, multimodal imaging	Serial data (no temporal analysis)	101 patients	small	Supervised	ML	Blackbox	Training, testing, Validation	No	Low (comparable C- indeces in training and test sets)	4	Model development
Wu SN, Qin DY, Zhu L, Guo SJ, Li X, Huang CH, Hu J, Liu Z. Uveal melanoma distant metastasis prediction system: A retrospective observational study based on machine learning. Cancer Sci. 2024 Sep;115(9):3107-3126. doi: 10.1111/cas.16276. Epub 2024 Jul 11. PMID: 38992984; PMCID: PMC11462970.	Clinical parameters, multimodal imaging	Single Data Point	4189 subjects	Large	Supervised	ML	Explainable	Training, testing, Validation	No	Low (comparable AUC in training and test sets)	4	Model development
Akram F, de Bruyn DP, van den Bosch QCC, Trandafir TE, van den Bosch TPP, Verdijk RM, de Klein A, Kiliç E, Stubbs AP, Brosens E, von der Thüsen JH. Prediction of molecular subclasses of uveal melanoma by deep learning using routine haematoxylin-eosin-stained tissue slides. Histopathology. 2024 Dec;85(6):909-919. doi: 10.1111/his.15271. Epub 2024 Jul 1. PMID: 38952117.	Histopathology images	Single Data Point	513 patients	Medium	Supervised	DL (CNN, transformer)	Blackbox	Training, testing, Validation	No	Could not be assessed	3	Model development
O'Shaughnessy E, Senicourt L, Mambour N, Savatovsky J, Duron L, Lecler A. Toward Precision Diagnosis: Machine Learning in Identifying Malignant Orbital Tumors With Multiparametric 3 T MRI. Invest Radiol. 2024 Oct 1;59(10):737-745. doi: 10.1097/RLI.0000000000001076. Epub 2024 Apr 11. PMID: 38597586.	MR images	Single Data Point	113 patients	small	Supervised	ML	Explainable	Training, testing, Validation	No	Could not be assessed	4	Model development
Wang K, Jin K, Cheng Z, Liu X, Wang C, Guan X, Xu X, Ye J, Wang W, Wang S. Multi-scale consistent self-training network for semi-supervised orbital tumor segmentation. Med Phys. 2024 Jul;51(7):4859-4871. doi: 10.1002/mp.16945. Epub 2024 Jan 26. PMID: 38277474.	CT images	Single Data Point	55 patients	small	Semi-supervised	DL (CNN)	Explainable	Training, testing, Validation	No	Could not be assessed	4	Model development
Zou J, Shen YK, Wu SN, Wei H, Li QJ, Xu SH, Ling Q, Kang M, Liu ZL, Huang H, Chen X, Wang YX, Liao XL, Tan G, Shao Y. Prediction Model of Ocular Metastases in Gastric Adenocarcinoma: Machine Learning-Based Development and Interpretation Study. Technol Cancer Res Treat. 2024 Jan- Dec;23:15330338231219352. doi: 10.1177/15330338231219352. PMID: 38233736; PMCID: PMC10865948.	Clinical parameters	Single Data Point	3532 patients	Large	Supervised	ML	Explainable	Training, testing, Validation	No	Low (AUC of 100% in training set and 99% in test set)	4	Model development
Fleury E, Herault J, Spruijt K, Kouwenberg J, Angellier G, Hofverberg P, Horwacik T, Kajdrowicz T, Pignol JP, Hoogeman M, Trnková P. A generalized model for monitor units determination in ocular proton therapy using machine learning: A proof-of-concept study. Phys Med Biol. 2024 Feb 12;69(4). doi: 10.1088/1361-6560/ad1d68. PMID: 38211314.	Clinical parameters and dosimetry data	Single Data Point	3748 patients	Large	Supervised	ML	Blackbox	Training, testing, Validation	No	Could not be assessed	3	Model development
Sensoy E, Citirik M. A comparative study on the knowledge levels of artificial intelligence programs in diagnosing ophthalmic pathologies and intraocular tumors evaluated their superiority and potential utility. Int Ophthalmol. 2023 Dec;43(12):4905-4909. doi: 10.1007/s10792-023-02893-x. Epub 2023 Oct 26. PMID: 37880412.	Text (exam questions)	Single Data Point	36 questions	small	Not applicable	Not applicable	Not applicable	Not applicable	Not applicable	Not applicable	Not applicable	Model deployment	Chatbot/ LLM
Sun JQ, Wu SN, Mou ZL, Wen JY, Wei H, Zou J, Li QJ, Liu ZL, Xu SH, Kang M, Ling Q, Huang H, Chen X, Wang YX, Liao XL, Tan G, Shao Y. Prediction model of ocular metastasis from primary liver cancer: Machine learning-based development and interpretation study. Cancer Med. 2023 Oct;12(20):20482-20496. doi: 10.1002/cam4.6540. Epub 2023 Oct 5. PMID: 37795569; PMCID: PMC10652349.	Clinical parameters	Single Data Point	1540 patients	Medium	Supervised	ML	Explainable	Training, testing, Validation	No	Low (AUC of 99% for training and 86% for test sets)	4	Model development
Tagami M, Nishio M, Katsuyama-Yoshikawa A, Misawa N, Sakai A, Haruna Y, Azumi A, Honda S. Machine Learning Model with Texture Analysis for Automatic Classification of Histopathological Images of Ocular Adnexal Mucosa-associated Lymphoid Tissue Lymphoma of Two Different Origins. Curr Eye Res. 2023 Dec;48(12):1195-1202. doi: 10.1080/02713683.2023.2246696. Epub 2023 Aug 23. PMID: 37566457.	Histopathology images	Single Data Point	1290 images	Medium	Supervised	ML	Blackbox	Training, testing, Validation	No	Could not be assessed	4	Model development
Rahdar A, Ahmadi MJ, Naseripour M, Akhtari A, Sedaghat A, Hosseinabadi VZ, Yarmohamadi P, Hajihasani S, Mirshahi R. Semi-supervised segmentation of retinoblastoma tumors in fundus images. Sci Rep. 2023 Aug 10;13(1):13010. doi: 10.1038/s41598-023-39909-6. PMID: 37563285; PMCID: PMC10415254.	Fundus photographs	Single Data Point	4176 images	Large	Unsupervised and semi-supervised	DL (CNN)	Blackbox	Not applicable (technique)	Not applicable (technique)	Not applicable (technique)	Not applicable	Model development
Zhang R, Dong L, Li R, Zhang K, Li Y, Zhao H, Shi J, Ge X, Xu X, Jiang L, Shi X, Zhang C, Zhou W, Xu L, Wu H, Li H, Yu C, Li J, Ma J, Wei W. Automatic retinoblastoma screening and surveillance using deep learning. Br J Cancer. 2023 Aug;129(3):466-474. doi: 10.1038/s41416-023-02320-z. Epub 2023 Jun 21. PMID: 37344582; PMCID: PMC10403507.	Fundus photographs	Serial data (no temporal analysis)	36623 images	Large	Supervised	DL (CNN)	Blackbox	Training, testing, Validation	No	Could not be assessed	4	Model development
Liu J, Zhang P, Yang F, Jiang K, Sun S, Xia Z, Yao G, Tang J. Integrating single-cell analysis and machine learning to create glycosylation-based gene signature for prognostic prediction of uveal melanoma. Front Endocrinol (Lausanne). 2023 Mar 23;14:1163046. doi: 10.3389/fendo.2023.1163046. PMID: 37033251; PMCID: PMC10076776.	Genomic data	Single Data Point	sc-RNA seq data of 59915 cells and RNA expression profiles, clinical data of 80 patients	Large	Supervised	ML	Explainable	Training, testing, Validation	No	Could not be assessed	4	Model development
Chi H, Peng G, Yang J, Zhang J, Song G, Xie X, Strohmer DF, Lai G, Zhao S, Wang R, Yang F, Tian G. Machine learning to construct sphingolipid metabolism genes signature to characterize the immune landscape and prognosis of patients with uveal melanoma. Front Endocrinol (Lausanne). 2022 Dec 8;13:1056310. doi: 10.3389/fendo.2022.1056310. Erratum in: Front Endocrinol (Lausanne). 2024 May 09;15:14215…	Metabolomic data	Single Data Point	80 patients' data	small	Supervised	ML	Explainable	Training, testing, Validation	No	Could not be assessed	4	Model development
Jiang Z, Wang L, Wang Y, Jia G, Zeng G, Wang J, Li Y, Chen D, Qian G, Jin Q. A Self-Supervised Learning Based Framework for Eyelid Malignant Melanoma Diagnosis in Whole Slide Images. IEEE/ACM Trans Comput Biol Bioinform. 2024 Jul- Aug;21(4):701-714. doi: 10.1109/TCBB.2022.3207352. Epub 2024 Aug 9. PMID: 36136924.	Histopathology images	Single Data Point	400 whole slide images	small	Semi-supervised	DL (CNN)	Explainable	Training, testing, Validation	No	Could not be assessed	4	Model development
Donizy P, Krzyzinski M, Markiewicz A, Karpinski P, Kotowski K, Kowalik A, Orlowska-Heitzman J, Romanowska-Dixon B, Biecek P, Hoang MP. Machine learning models demonstrate that clinicopathologic variables are comparable to gene expression prognostic signature in predicting survival in uveal melanoma. Eur J Cancer. 2022 Oct;174:251-260. doi: 10.1016/j.ejca.2022.07.031. Epub 2022 Sep 5. PMID: 360676…	Clinical parameters and histopathology variables	Single Data Point	164 patients	small	Supervised	ML	Explainable	Training, testing, Validation	No	Could not be assessed	4	Model development
Xie X, Yang L, Zhao F, Wang D, Zhang H, He X, Cao X, Yi H, He X, Hou Y. A deep learning model combining multimodal radiomics, clinical and imaging features for differentiating ocular adnexal lymphoma from idiopathic orbital inflammation. Eur Radiol. 2022 Oct;32(10):6922-6932. doi: 10.1007/s00330-022-08857-6. Epub 2022 Jun 8. PMID: 35674824.	Clinical, MR images	Single Data Point	89 patients	small	Supervised	DL (CNN)	Blackbox	Training, testing, Validation	No	Low (AUC of 97% in training and 84% in test groups)	4	Model development
Tooley AA, Tailor P, Tran AQ, Garrity JA, Eckel L, Link MJ. Differentiating intradiploic orbital dermoid and epidermoid cysts utilizing clinical features and machine learning. Indian J Ophthalmol. 2022 Jun;70(6):2102-2106. doi: 10.4103/ijo.IJO_52_22. PMID: 35647991; PMCID: PMC9359230.	Clinical, CT, surgical features	Single Data Point	55 patients	small	Supervised	ML	Blackbox	Training, testing, Validation	No	Could not be assessed	4	Model development
Liu W, Luo Y, Dai J, Yang L, Huang L, Wang R, Chen W, Huang Y, Sun S, Cao J, Wu J, Han M, Fan J, He M, Qian K, Fan X, Jia R. Monitoring Retinoblastoma by Machine Learning of Aqueous Humor Metabolic Fingerprinting. Small Methods. 2022 Jan;6(1):e2101220. doi: 10.1002/smtd.202101220. Epub 2021 Dec 2. PMID: 35041286.	Metabolomic data	Single Data Point	66 samples	small	Supervised	ML	Explainable (Feature selection)	Training, testing, Validation	No	Low (AUC of 91% in training and 88% in validation groups)	4	Model development
Chen YN, Wang YN, Chen MX, Zhang K, Chen RT, Fang R, Wang H, Zhang HH, Huang YN, Feng Y, Luo JT, Lan YJ, Liu YM, Li Y, Wei WB. Machine learning models for outcome prediction of Chinese uveal melanoma patients: A 15-year follow-up study. Cancer Commun (Lond). 2022 Mar;42(3):273-276. doi: 10.1002/cac2.12253. Epub 2022 Jan 9. PMID: 35001563; PMCID: PMC8923127.	Clinical parameters	Single Data Point	1553 patients	Medium	Supervised	ML	Explainable	Training, testing, Validation	No	Could not be assessed	4	Model development
Goswami M. Deep learning models for benign and malign ocular tumor growth estimation. Comput Med Imaging Graph. 2021 Oct;93:101986. doi: 10.1016/j.compmedimag.2021.101986. Epub 2021 Sep 8. PMID: 34509705.	OCT images	Serial Data	50 eyes	small	Supervised	DL (CNN)	Blackbox	Training, testing, Validation	No	Could not be assessed	3	Model development
Strijbis VIJ, de Bloeme CM, Jansen RW, Kebiri H, Nguyen HG, de Jong MC, Moll AC, Bach-Cuadra M, de Graaf P, Steenwijk MD. Multi-view convolutional neural networks for automated ocular structure and tumor segmentation in retinoblastoma. Sci Rep. 2021 Jul 16;11(1):14590. doi: 10.1038/s41598-021-93905-2. PMID: 34272413; PMCID: PMC8285489.	MR images	Single Data Point	60 eyes	small	Supervised	DL (CNN)	Explainable	Training, testing, Validation	No	Could not be assessed	4	Model development
Yoo TK, Choi JY, Kim HK, Ryu IH, Kim JK. Adopting low-shot deep learning for the detection of conjunctival melanoma using ocular surface images. Comput Methods Programs Biomed. 2021 Jun;205:106086. doi: 10.1016/j.cmpb.2021.106086. Epub 2021 Apr 3. PMID: 33862570.	Slit lamp photographs	Single Data Point	398 eyes	small	Supervised	DL (CNN)	Blackbox	Training, testing, validation, external validation	yes	Likely low (GAN used and iterations tuned)	7	Model development
Nezu N, Usui Y, Saito A, Shimizu H, Asakage M, Yamakawa N, Tsubota K, Wakabayashi Y, Narimatsu A, Umazume K, Maruyama K, Sugimoto M, Kuroda M, Goto H. Machine Learning Approach for Intraocular Disease Prediction Based on Aqueous Humor Immune Mediator Profiles. Ophthalmology. 2021 Aug;128(8):1197-1208. doi: 10.1016/j.ophtha.2021.01.019. Epub 2021 Jan 21. PMID: 33484732.	Immune profile	Single Data Point	512 eyes	Medium	Supervised	ML	Blackbox	Training, testing, Validation	no	Could not be assessed	4	Model development
Hou P, Bao S, Fan D, Yan C, Su J, Qu J, Zhou M. Machine learning-based integrative analysis of methylome and transcriptome identifies novel prognostic DNA methylation signature in uveal melanoma. Brief Bioinform. 2021 Jul 20;22(4):bbaa371. doi: 10.1093/bib/bbaa371. PMID: 33367533.	Transcriptomic data, epigenetic data	Single Data Point	80 patients	small	Supervised	ML	Blackbox	Training, testing, validation, external validation	yes	Could not be assessed	4	Model development
Zhang H, Kalirai H, Acha-Sagredo A, Yang X, Zheng Y, Coupland SE. Piloting a Deep Learning Model for Predicting Nuclear BAP1 Immunohistochemical Expression of Uveal Melanoma from Hematoxylin-and-Eosin Sections. Transl Vis Sci Technol. 2020 Sep 1;9(2):50. doi: 10.1167/tvst.9.2.50. PMID: 32953248; PMCID: PMC7476670.	Histopathology images	Single Data Point	140 whole slide images	small	Supervised	DL (CNN)	Blackbox	Training, testing, Validation	no	Low (AUCs comparable in training and test sets with different models)	4	Model development
Su Y, Xu X, Zuo P, Xia Y, Qu X, Chen Q, Guo J, Wei W, Xian J. Value of MR- based radiomics in differentiating uveal melanoma from other intraocular masses in adults. Eur J Radiol. 2020 Oct;131:109268. doi: 10.1016/j.ejrad.2020.109268. Epub 2020 Sep 8. PMID: 32947090.	MR images	Single Data Point	245 patients	small	Supervised	ML	Explainable	Training, testing, Validation	no	Low (AUCs and accuracies comparable in training and test sets with different models)	4	Model development
Hou Y, Xie X, Chen J, Lv P, Jiang S, He X, Yang L, Zhao F. Bag-of-features- based radiomics for differentiation of ocular adnexal lymphoma and idiopathic orbital inflammation from contrast-enhanced MRI. Eur Radiol. 2021 Jan;31(1):24-33. doi: 10.1007/s00330-020-07110-2. Epub 2020 Aug 12. PMID: 32789530.	MR images	Single Data Point	56 patients	small	Supervised	ML	Explainable	Training, testing, Validation	no	Low (BOF, BOF + aug) to moderate (no BOF)	4	Model development
Liu TYA, Zhu H, Chen H, Arevalo JF, Hui FK, Yi PH, Wei J, Unberath M, Correa ZM. Gene Expression Profile Prediction in Uveal Melanoma Using Deep Learning: A Pilot Study for the Development of an Alternative Survival Prediction Tool. Ophthalmol Retina. 2020 Dec;4(12):1213-1215. doi: 10.1016/j.oret.2020.06.023. Epub 2020 Jun 18. PMID: 32565384.	Cytopathology images	Single Data Point	20 slides	small	Supervised	DL (CNN, transformer)	Explainable	Training, testing, Validation	no	Could not be assessed	4	Model development
Zhang Z, Ni Y, Chen G, Wei Y, Peng M, Zhang S. Construction of immune- related risk signature for uveal melanoma. Artif Cells Nanomed Biotechnol. 2020 Dec;48(1):912-919. doi: 10.1080/21691401.2020.1773480. PMID: 32496920.	Transcriptomic data, clinical data	Single Data Point	80 patients' data	small	Not applicable	Not applicable	Not applicable	Not applicable	Not applicable	Not applicable	Not applicable	Model deployment	Pre-existing AI model (CIBERSORT) used in the development of a statistical prognostic model
Wang L, Ding L, Liu Z, Sun L, Chen L, Jia R, Dai X, Cao J, Ye J. Automated identification of malignancy in whole-slide pathological images: identification of eyelid malignant melanoma in gigapixel pathological slides using deep learning. Br J Ophthalmol. 2020 Mar;104(3):318-323. doi: 10.1136/bjophthalmol-2018-313706. Epub 2019 Jul 13. PMID: 31302629.	Histopathology images	Single Data Point	155 whole slide images	small	Supervised	DL (CNN)	Explainable	Training, testing, Validation	no	Low (accuracy 93% to 95% for training cohort and 92% for testing cohort)	4	Model development
Kuo DE, Wei MM, Armbrust KR, Knickelbein JE, Yeung IYL, Nussenblatt RB, Chan CC, Sen HN. Gradient Boosted Decision Tree Classification of Endophthalmitis Versus Uveitis and Lymphoma from Aqueous and Vitreous IL-6 and IL-10 Levels. J Ocul Pharmacol Ther. 2017 May;33(4):319-324. doi: 10.1089/jop.2016.0132. Epub 2017 Feb 3. PMID: 28157416; PMCID: PMC5421627.	Immne mediators	Single Data Point	80 patients	small	Supervised	ML	Explainable	Training, testing, Validation	no	Low (accuracy 95% to 97% for training set and 93% to 100% for test set)	4	Model development
Li Z, Li BQ, Jiang M, Chen L, Zhang J, Liu L, Huang T. Prediction and analysis of retinoblastoma related genes through gene ontology and KEGG. Biomed Res Int. 2013;2013:304029. doi: 10.1155/2013/304029. Epub 2013 Aug 13. PMID: 23998122; PMCID: PMC3755425.	Genomic data	Single Data Point	119 genes	small	Supervised	ML	Blackbox	Training, testing, Validation	no	Could not be assessed	4	Model development
Damato B, Eleuteri A, Fisher AC, Coupland SE, Taktak AF. Artificial neural networks estimating survival probability after treatment of choroidal melanoma. Ophthalmology. 2008 Sep;115(9):1598-607. doi: 10.1016/j.ophtha.2008.01.032. Epub 2008 Mar 14. PMID: 18342942.	clinical, cytogenetic, histologic data	Single Data Point	2654 patients	Large	Supervised	ML	Blackbox	Training, testing, Validation	no	Could not be assessed	4	Model development
Kaiserman I, Kaiserman N, Pe'er J. Long term ultrasonic follow up of choroidal naevi and their transformation to melanomas. Br J Ophthalmol. 2006 Aug;90(8):994-8. doi: 10.1136/bjo.2006.090738. Epub 2006 May 3. PMID: 16672327; PMCID: PMC1857217.	Clinical parameters, ultrasound	Single Data Point	659 eyes	Medium	Supervised	ML	Blackbox	Training, testing, Validation	no	Could not be assessed	3	Model development
Kaiserman I, Rosner M, Pe'er J. Forecasting the prognosis of choroidal melanoma with an artificial neural network. Ophthalmology. 2005 Sep;112(9):1608. doi: 10.1016/j.ophtha.2005.04.008. PMID: 16023213.	Clinical parameters, ultrasound	Single Data Point	153 eyes	small	Supervised	ML	Blackbox	Training, testing, Validation	no	Could not be assessed	3	Model development
Taktak AF, Fisher AC, Damato BE. Modelling survival after treatment of intraocular melanoma using artificial neural networks and Bayes theorem. Phys Med Biol. 2004 Jan 7;49(1):87-98. doi: 10.1088/0031-9155/49/1/006. PMID: 14971774.	Multimodal imaging	Single Data Point	2331 patients	Large	Supervised	ML	Explainable	Training, testing, Validation	no	Could not be assessed	3	Model development
Chai MI, Chai A, Sullivan P. Boundary detection of retinoblastoma tumors with neural networks. Comput Med Imaging Graph. 2001 May-Jun;25(3):257-64. doi: 10.1016/s0895-6111(00)00076-8. PMID: 11179702.	Ultrasound images	Single Data Point	463 data points and 127 validation points	Medium	Supervised	ML	Explainable	Not applicable (technique)	Not applicable (technique)	Not applicable (technique)	Not applicable	Model development
Hui S, Xie J, Dong L et al. Deep learning-based mobile application for efficient eyelid tumor recognition in clinical images. npj Digit. Med. 8, 185 (2025). https://doi.org/10.1038/s41746-025-01539-9	External photographs	Single Data Point	1195 images	Medium	Supervised	DL (CNN)	Explainable (Grad-CAM)	Training, testing, validation, external validation	yes	Low (AUC 92% for training, 92% for external validation cohorts)	9	Model deployment	Developed and deployed as a smart phone app
Li Z, Qiang W, Chen H, et al. Artificial intelligence to detect malignant eyelid tumors from photographic images. npj Digit. Med. 5, 23 (2022). https://doi.org/10.1038/s41746-022-00571-3	External photographs	Single Data Point	1417 images	Medium	Supervised	DL (CNN)	Explainable	Training, testing, Validation	no	Low (AUC comparable for training and testing cohorts)	4	Model development
Dadzie AK, Iddir SP, Abtahi M, Ebrahimi B, Le D, Ganesh S, Son T, Heiferman MJ, Yao X. Colour fusion effect on deep learning classification of uveal melanoma. Eye (Lond). 2024 Oct;38(14):2781-2787. doi: 10.1038/s41433-024-03148-4. Epub 2024 May 21. PMID: 38773261; PMCID: PMC11427558.	Fundus photographs	Single Data Point	798 images	Medium	Supervised	DL (CNN)	Explainable	Training, testing, Validation	no	Could not be assessed	4	Model development
Ma J, Iddir SP, Ganesh S, Yi D, Heiferman MJ. Automated segmentation for early detection of uveal melanoma. Can J Ophthalmol. 2024 Dec;59(6):e784-e791. doi: 10.1016/j.jcjo.2024.04.003. Epub 2024 May 18. PMID: 38768649; PMCID: PMC12388074.	Fundus photographs	Single Data Point	396 images	small	Supervised	ML	Explainable	Training, testing, Validation	no	Could not be assessed	4	Model development
Tagami M, Nishio M, Yoshikawa A, Misawa N, Sakai A, Haruna Y, Tomita M, Azumi A, Honda S. Artificial intelligence-based differential diagnosis of orbital MALT lymphoma and IgG4 related ophthalmic disease using hematoxylin- eosin images. Graefes Arch Clin Exp Ophthalmol. 2024 Oct;262(10):3355-3366. doi: 10.1007/s00417-024-06501-1. Epub 2024 May 3. PMID: 38700592.	Histopathology images	Single Data Point	1270 images	Medium	Supervised	DL (CNN, transformer)	Blackbox	Training, testing, Validation	no	Could not be assessed	4	Model development
